# Supplementary material for: Usefulness of contrast-enhanced multi-detector computed tomography in identifying upper gastrointestinal bleeding: A retrospective study of patients admitted to the emergency department
Source: PLoS One. 2022 Apr 7;17(4):e0266622. doi: 10.1371/journal.pone.0266622 (PMC8989213; doi:10.1371/journal.pone.0266622)
Supplement: S1 File — (XLSX) [file pone.0266622.s001.xlsx]

## Sheet: Data
research number	sex	age	chief complaint	APCT	CT Bleeding	CT lesion	endoscopy bleeding	endoscopy lesion	EGD bleeding	EGD lesion	Colono bleeding	colono lesion	sigmo bleeding	sigmoid lesion	bleeding / endoscopy and CT accuracy	Lesion / endoscopy and CT accuracy	endoscopy lesion location	endoscopy bleeding subtype	endoscopy diagnosis	Endoscopy diagnosis
1	1	49	2	1	0	0	0	1	0	1					4	3	2	3	1	Gastric ulcer (H1), 5mm, anastomosis, no evidence of recent bleeding
2	1	71	2	1	0	0	1	1	1	1					3	1	1	2	3	Esophageal Varices (F2, Li, Cw), RCS (-) → stigmata of recent bleeding
3	0	66	3	1	0	1	0	1	0	1					4	1	11	3	4	r/o ischemic colitis
4	0	75	3	1	1	1	0	1	0	1					2	1	12	3	7	Diverticulosis (Cecum~sigmoid colon, 주로 descending ~sigmoid colon) - no evidence of recent bleeding
5	0	77	1	1	0	1	1	1	1	1					3	1	2	2	1	Gastric ulcer (A2), 20mm, MB, PW., with stigmata of recent bleeding (adherent clot
6	1	38	1	1	0	0	0	1			0	1			4	3	11	3	1	terminal ileum aphthous ulcer
7	1	56	2	1	1	1	1	1	1	1					1	1	2	2	1	gastric ulcer
8	1	72	4	1	1	1	1	1	1	1					1	1	2	1	3	gastric varix
9	1	76	2	2	0	1	1	1	1	1					1	1	2	2	1	gastric ulcer
10	0	86	3	2	1	0	1	1			1	1			1	3	11	1	1	Multiple SB bleeding with ulceration, erosions at ileum, 2-8mm sized → Hemoclipping *25
11	1	78	3	1	0	0	0	1					0	1	4	3	5	3	2	rectal cancer bleeding
12	1	53	2	1	0	0	0	0	0	0					4	4	0	3	0	No lesion
13	0	34	2	2	0	1	1	1	1	1					3	1	2	1	2	AGC Cancer bleeding
14	1	63	2	1	1	0	1	1	1	1					1	3	2	2	1	gastric ulcer
15	1	64	3	1	0	1	1	1					1	1	3	1	13	2	7	Diverticulosis of ascending and descending colon
16	1	50	4	1	1	1	1	1					1	1	1	1	6	1	7	diverticular bleeding
17	0	65	3	1	0	0	0	0	0	0					4	4	0	3	0	No lesion
18	1	47	3	2	0	0	1	0					1	0	3	4	5	1	11	Rectum easy touch bleeding
19	0	65	1	2	0	0	0	1	0	1					4	3	2	3	1	gastric ulcer, Duodenal ulcer
20	1	54	3	1	0	1	0	1			0	1			4	1	12	3	11	colon colitis
21	0	54	3	1	1	1	1	1	1	1					1	1	3	1	2	active bleeding at the duodenojejunal junction.
22	0	78	1	2	0	1	0	1	0	1					4	1	2	3	2	AGC, Borrmann II, huge size mm, pyloric channel ~ MB, encircling mass
23	0	69	2	1	0	1	1	1	1	1					3	1	1	1	3	Esophageal Varice
24	0	79	3	1	0	1	0	1					0	1	4	1	5	3	1	rectal ulcer
25	1	58	1	2	0	0	1	1	1	1					3	3	2	1	12	Dieulafoy lesion, prepylorus
26	1	26	4	1	0	0	1	1					1	1	3	3	14	1	12	Appendiceal orifice bleeding
27	0	18	2	1	0	0	0	0	0	0					4	4	0	3	0	No lesion
28	1	83	1	2	0	0	0	1	0	1					4	3	2	3	1	Gastric ulcer
29	1	63	1	2	0	0	0	0	0	0					4	4	0	3	0	No lesion
30	0	86	1	2	0	1	1	1					1	1	3	1	5	1	1	Sterocal ulcer, active spurting
31	1	64	2	1	0	1	1	1	1	1					3	1	2	1	2	neuroendocrine tumor in the stomach
32	1	82	3	2	0	0	0	1					0	1	4	3	4	3	2	sigmoid colon cancer.
33	1	71	2	2	1	1	1	1	1	1					1	1	2	2	1	Gastric ulcer
34	1	72	3	1	0	1	1	1	1	1					3	1	1	1	3	Esophageal Varices
35	1	53	1	2	0	0	1	1	1	1					3	3	2	1	12	stomach, dieulafoy lesion oozing pattern
36	0	76	3	2	0	0	1	1					1	1	3	3	5	1	1	rectal ulcer, oozing pattern
37	0	80	3	1	1	1	1	1					1	1	1	1	6	1	7	Diverticular bleeding, A-colon
38	1	70	2	1	1	0	1	1	1	1					1	3	2	2	1	Gastric ulcer
39	1	20	1	1	1	0	1	1	1	1					1	3	3	2	1	Duodenal ulcer
40	0	65	2	2	0	0	0	1	0	1					4	3	1	3	9	Mallory-Weiss tear, acute stage, esophagus
41	0	72	3	1	0	0	1	0	1	0					3	4	6	1	7	R/O Diverticular bleeding, proximal AC 출혈은 있으나 병변 발견 못함
42	1	66	1	2	0	1	1	1	1	1					3	1	2	1	2	AGC, Borrmann III, 70 mm, antrum ~ LB, LC. with current bleeding (oozing pattern)
43	1	53	2	1	0	1	1	1	1	1					3	1	2	1	1	Gastric ulcer (A2), 6mm, prepylorus, LC., with stigmata of recent bleeding (flat pigmented spot), with current bleeding (oozing pattern)
44	1	25	3	1	0	0	1	1			1	1			3	3	5	1	12	mild oozing, rectal mucosa, 명확한 진단 없음
45	0	69	1	3	0	0	0	1	0	1					4	3	2	3	1	multiple superfical ulecerations were noted in the antrum
46	0	79	3	1	0	0	0	0					0	0	4	4	0	3	0	No lesion
47	1	62	3	1	0	0	1	0					1	0	3	4	2	2	2	old blood clot 은 있으나 병변 확인 못함
48	0	57	3	1	0	0	1	1					1	1	3	3	5	1	8	Erosion, TC, mild oozing bleeding, Erosion, Rectum, mild oozing bleding, r/o angiodysplasia
49	0	63	3	1	0	0	0	1					0	1	4	3	5	3	1	rectum, anastomosis site 직상방 1cm에서 exudate 로 덮여있는 shallow ulcer 소견 확인,
50	0	48	2	2	0	0	1	0	1	0					3	4	3	1	2	suction 시 stent의 distal portion에서 freesh blood가 올라오는 양상임. Duodenum 아래쪽 병변 추정 / 못찾음
51	1	61	3	1	1	0	1	0			1	0			1	4	0	1	0	Terminal ileum 상방으로 40cm 이상 관찰하였고 계속 선홍색 blood 가 밀려 내려오는 양상 관찰됨. 병변 못찾음
52	1	59	1	2	1	1	0	1	0	1					2	1	2	3	1	gastric ulcer
53	1	84	1	1	0	0	1	1	1	1					3	3	3	1	12	current bleeding of oozing pattern in the bulb of duodenum. and duodenal perforation was suspected.
54	1	76	3	1	0	1	0	1					0	1	4	1	7	3	4	D-colon retum ulcer
55	1	61	3	1	0	0	0	0	0	0					4	4	0	3	0	No lesion
56	0	78	3	1	0	1	0	1					0	1	4	1	10	3	4	Ischemic colitis, (definite), proximal SC~TC
57	1	42	2	3	0	0	0	0	0	0					4	4	0	3	0	No lesion
58	1	76	1	2	1	0	1	1	1	1					1	3	2	1	1	Gastric ulcer (A2), 15 mm, UB/PW, with current bleeding (oozing pattern)
59	1	46	1	1	0	0	0	1	0	1					4	3	3	3	1	Duodenal ulcer
60	1	85	3	1	1	1	1	1	1	1					1	1	2	1	2	Dieulafoy lesion, anastomosis site/LC, with current bleeding (oozing pattern) gastrojejunostomy anastomosis sit
61	0	68	1	2	0	0	0	0	0	0					4	4	0	3	0	No lesion
62	1	63	2	1	1	1	1	1	1	1					1	1	2	1	1	Multiple shallow ulcers (A1), <5mm, at UB, R/O AGML, with oozing bleeding (Forrest Ib) Stomach
63	1	72	3	1	1	1	1	1			1	1			1	1	10	2	12	recent bleeding seen as visible vessel at mid-T colon.
64	1	43	1	1	1	0	1	1	1	1					1	3	3	1	1	Duodenal ulcer (A1), 10mm, bulb, inf. wall., with current bleeding (oozing pattern)
65	0	78	2	2	0	0	0	1	0	1					4	3	2	3	1	Gastric ulce
66	1	58	3	1	1	1	1	1			1	1			1	1	5	2	7	Diverticulosis, cecum & AC blood clot
67	0	26	3	1	0	1	0	1			0	1			4	1	11	3	1	Terminal ileum 에 several tiny round ulcer / IC valve 와 연접하여 1.2cm oval chaped discrete ulcer
68	1	77	1	3	0	0	1	1	1	1					3	3	2	2	1	Gastric ulcer (A2), 8mm, prepylorus/PW, R/O malignancy → with firm, fungating mass like surrounding mucosa (about 30mm) → with stigmata of recent bleeding
69	1	66	1	2	0	1	1	1	1	1					3	1	2	2	1	Gastric ulcer (A1), 25mm, antrum, LC., with stigmata of recent bleeding
70	0	74	3	1	1	1	1	1					1	1	1	1	5	1	1	two Rectal ulcer, AV 5cm 이내, 11시/5시방향 ** massive clot 제거후 ulcer base
71	1	35	3	1	0	0	0	0					0	0	4	4	0	3	0	No lesion
72	0	64	1	3	0	0	0	1	0	1					4	3	2	3	1	Gastric ulcer (H2), r/o Maltoma, multiple, fundus.
73	1	61	3	1	0	1	1	1					1	1	3	1	10	2	7	Recent diverticular bleeding, T-colon
74	0	48	3	2	0	1	1	1					1	1	3	1	4	1	2	cancer bleeding 으로 oozing pattern 관찰되어 bosmin 도포 후 호전되어 검사 종료함 Sigmoid colo
75	1	70	3	1	0	1	1	1					1	1	3	1	5	1	4	The lesion was noted at rectum Active, oozing pattern Ischemic colitis
76	0	59	2	1	0	1	0	1	0	1					4	1	1	3	3	Esophageal Varices (F2, Li, Cb), RCS (-), no evidence of recent bleeding Gastric varices, F1, Lg-c, no evidence of recent bleeding
77	1	49	1	1	0	0	1	1	1	1					3	3	3	1	12	R/O Dieulafoy lesion, duodenal bulb, with current bleeding (oozing pattern)
78	1	51	1	1	0	1	1	1	1	1					3	1	3	1	1	Deep duodenal ulcer (A1), >10mm, bulb, inf. wall.- AW., with current bleeding (spurting pattern, Forrest Ia)
79	1	67	1	2	0	0	0	1	0	1					4	3	2	3	1	Gastric ulcer
80	1	63	1	1	0	0	1	1	1	1					3	3	3	1	1	Duodenal ulcer, ulcer 주변부로 small oozing bleeding
81	0	36	1	2	0	1	0	1	0	1					4	1	2	3	2	AGC, Borrmann III, 50 mm, LB~UB/ LC
82	0	79	3	1	0	0	0	0	0	0					4	4	0	3	0	No lesion
83	0	70	3	1	0	1	0	1					0	1	4	1	9	3	4	T-colon to S-colon, ulcer, hemorrhage
84	1	60	1	2	0	1	1	1	1	1					3	1	1	1	3	Esophageal Varices, Esophageal Varices (F3, Lm, Cb), RCS (+), , current bleeding of spurting pattern
85	1	82	3	1	1	0	1	0					1	0	1	4	5	2	0	Rectum 진입시 다량의 hematochezia, Active bleeding 병변 못찾음
86	1	79	3	1	0	0	1	0	1	0					3	4	3	1	0	Duodenum 3rd portion 까지 관찰하였으나 bleeding focus 는 보이지 않았으며, lower GI 에서 올라오는 양상이었음. 병변 못찾음
87	1	59	1	1	0	0	0	0	0	0					4	4	0	3	0	No lesion
88	0	56	1	2	0	1	0	1	0	1					4	1	2	3	2	AGC, Borrmann III, 70 mm, angle, LC.
89	0	81	1	2	0	0	0	1	0	1					4	3	2	3	12	Gastric polyp, no evidence of recent bleeding
90	0	74	1	1	0	0	0	1	0	1					4	3	8	3	1	Jejunal ulcer (A2), 5mm, several , A-loop, Forrest classification III * A-loop stump 까지 확인하였으며 bleeding 소견 관찰되지 않음
91	0	51	2	1	0	0	1	1	1	1					3	3	2	2	1	Gastric ulcer (A1), (Forrest IIa) 7mm, antrum/LC. with stigmata of recent bleeding
92	0	85	3	1	0	1	0	1					0	1	4	1	4	3	7	SC에서 다수의 게실이 관찰되나 recent bleeding stigmata는 명확하지 않음.
93	0	58	1	1	0	0	0	0	0	0					4	4	0	3	0	No lesion
94	1	78	1	1	0	1	1	1			1	1			3	1	14	1	7	Dicerticular bleeding, cecum, Current bleeding, oozing
95	1	67	3	1	0	1	1	1					1	1	3	1	4	1	7	Diverticuli in cecum, S-colon
96	0	67	3	1	1	1	1	1					1	1	1	1	10	1	7	Diverticular bleeding. Hepatic flexure. multiple diverticulum. Study was performed from cecum to anus.
97	0	74	3	1	0	0	0	1					0	1	4	3	5	3	1	Retum ulcer, no bleeding
98	1	27	3	1	0	0	1	0			1	0			3	4	11	2	0	R/O small bowel bleeding clot 과 선혈이 대장내 잔존해있으나 현증 출혈을 일으킬 병변은 발견되지 않음. Terminal ileum 에도 clot 관찰됨.
99	1	29	3	1	0	0	0	0			0	0			4	4	0	3	0	No lesion
100	1	57	1	1	0	1	0	1					0	1	4	1	9	3	7	r/o diverticular bleeding. multiple diverticuli at from cecum to T-colon
101	1	67	1	1	0	0	0	1	0	1					4	3	2	3	1	gastric ulcer no bleeding
102	1	83	1	1	0	1	0	1	0	1					4	1	2	3	3	gastric varix
103	1	85	3	1	0	0	0	1	0	1					4	3	3	3	1	Duodenal ulcer (H1), several 3-5mm, no evidence of recent bleeding
104	0	77	1	1	0	0	0	1	0	1					4	3	2	3	1	Gastric ulcer (H1), R/O Malignancy, 15mm, MB, PW.(A) → biopsy * 3 times no evidence of recent bleeding
105	0	85	3	3	0	0	0	1					0	1	4	3	4	3	7	r/o hemorrhoidal bleeding Sigmoid colon에 diverticulosis
106	1	78	3	2	0	0	0	1	0	1					4	3	2	3	1	Gastric ulcer
107	1	78	2	2	0	1	1	1	1	1					3	1	1	2	1	Esophageal ulcer (H1), 5-6mm, distal portion/ Duodenal ulcer (A1), 5mm, bulb, AW., with current bleeding (oozing pattern),
108	1	71	3	1	0	0	0	0					0	0	4	4	0	3	0	No lesion
109	1	41	3	1	0	0	0	0			0	0			4	4	0	3	0	No lesion
110	1	54	1	1	0	1	0	1	0	1					4	1	2	3	1	Gastric ulcer
111	1	81	3	1	0	1	0	1					0	1	4	1	4	3	7	Diverticulosis, S-colon
112	0	82	3	3	0	0	0	0	0	0					4	4	0	3	0	No lesion
113	0	70	3	1	0	1	0	1					0	1	4	1	6	3	7	Diverticulosis, A-colon
114	1	75	1	2	0	1	1	1	1	1					3	1	2	1	1	Anastomosis site ulcer (A1), multiple, 20mm, with current bleeding (spurting pattern), gastritis
115	1	31	3	1	0	0	0	0			0	0			4	4	0	3	0	No lesion
116	1	61	1	2	0	1	0	1	0	1					4	1	2	3	2	AGC, Borrmann III, 30 mm, antrum, PW -> no evidence of active bleeding
117	1	70	3	1	0	0	1	1	1	1					3	3	3	1	1	Duodenal ulcer (A1), 3mm, SDA., with current bleeding (oozing pattern, Forrest Ib),
118	1	63	3	1	0	0	0	1			0	1			4	3	14	3	2	Colon Cancer, (definite), (IC valve opposite site) 3.5cm cecum
119	0	66	1	3	0	0	0	1	0	1					4	3	2	3	2	R/O AGC, Borrmann I, 70 mm
120	0	67	3	1	0	1	0	1					0	1	4	1	15	3	5	r/o hemorrhoid bleeding
121	1	45	1	1	0	1	0	1	0	1					4	1	2	3	1	Gastric ulcer (A1), 25mm, angle, LC, (Forrest III) - no evidence of recent bleeding
122	1	83	2	3	0	0	1	1	1	1					3	3	1	2	3	Esophageal Varices Gastric ulcer large amount of blood clots
123	1	69	3	2	0	0	1	1	1	1					3	3	2	1	1	Anastomosis site/GC ulcer (A1), Forrest 1B (spontaneous bleeding) subtotal gastrectomy state
124	1	48	1	2	0	1	0	1	0	1					4	1	2	3	2	AGC, Borrmann III, 50 mm, antrum encircling mass
125	0	75	1	1	0	1	0	1	0	1					4	1	2	3	1	Gastric ulcer (A2), 5mm*25mm, MB, PW., no evidence of recent bleeding,
126	1	38	2	1	0	1	1	1	1	1					3	1	8	1	1	Jejunal ulcer, between afferent and efferent loop(A1), r/o Recurred AGC lesion, Active bleeding,
127	0	66	1	1	0	0	0	0	0	0					4	4	0	3	0	No lesion
128	1	72	1	2	0	0	1	1	1	1					3	3	2	2	1	Gastric ulcer (H1), 4mm, antrum, AW. with stigmata of recent bleeding
129	0	47	3	1	0	1	1	1					1	1	3	1	5	1	2	Rectal Cancer, s/p stent insertion(10cm, uncovered)(타원 2018.5.17), Insent active bleeding
130	0	84	1	1	0	0	0	1	0	1					4	3	3	3	1	Duodenal ulcer (H2), bulb, 6mm, no evidence of recent bleeding, (img 9)
131	1	61	1	1	0	0	0	0	0	0					4	4	0	3	0	No lesion
132	0	64	1	1	0	0	1	1	1	1					3	3	2	2	1	Gastric ulcer (H1), multiple, 4-6mm, LB~UB, (일부 궤양에서 stigmata of recent bleeding
133	1	44	2	1	0	1	1	1	1	1					3	1	1	1	9	Mallory-Weiss tear, acute stage, with current bleeding (oozing pattern)
134	1	52	3	1	1	1	1	1	1	1					1	1	2	2	2	Known AGC with pyloric obstruction, Blood clot impaction in previous SEMS.
135	0	70	1	1	1	1	1	1	1	1					1	1	2	1	1	Gastric ulcer (A1), two, 12-15mm, antrum, GC, with current bleeding
136	0	49	2	1	0	0	0	0	0	0					4	4	0	3	0	No lesion,
137	1	68	1	1	0	0	0	1	0	1					4	3	3	3	1	Duodenal ulcer (H1-H2), several, 4-7mm, bulb, no evidence of recent bleeding
138	0	53	1	1	0	0	1	1	1	1					3	3	3	1	1	Duodenal ulcer (A2), 7mm, bulb, inf. wall.(Forrest lll, easy touch bleeding)
139	1	70	3	1	0	1	0	1					0	1	4	1	5	3	12	Ulcerative proctitis, mild
140	1	49	1	1	0	0	0	0	0	0					4	4	0	3	0	No lesion
141	0	44	1	1	0	0	0	1	0	1					4	3	1	3	3	Esophageal Varices, Gastric angiodysplasia, MB, AW.
142	1	65	3	1	1	1	1	1					1	1	1	1	4	1	2	Colon Cancer, (definite), AV 15-20cm
143	1	71	3	2	0	1	0	1					0	1	4	1	5	3	4	Ischemic colitis
144	1	77	1	1	0	1	1	1	1	1					3	1	2	2	1	Gastric ulcer (A2), 100mm, LB, PW.with stigmata of recent bleeding
145	1	82	1	1	0	1	0	1	0	1					4	1	2	3	2	AGC, Borrmann II, 30 mm, prepylorus
146	1	74	3	1	1	1	1	1	1	1					1	1	6	1	12	Post EMR site bleeding, Current, oozing
147	0	81	3	3	0	0	1	0			1	0			3	4	9	2	0	No lesion
148	1	51	1	1	1	0	1	1	1	1					3	1	2	2	1	Gastric ulcer (A1), 20mm, MB/PW.Forrest IIa->Ia
149	1	78	1	1	1	0	0	1	0	1					2	3	2	3	1	Gastric ulcer (S2), prepylorus, GC.
150	1	73	3	1	0	0	0	0	0	0					4	4	0	3	0	No lesion
151	1	64	2	1	0	0	0	1	0	1					4	3	1	3	3	Esophageal Varices (F2, Ls, Cb), RCS (-), no evidence of recent bleeding Gastric ulcer
152	1	79	2	3	0	1	1	1	1	1					3	1	2	1	1	Gastric ulcer (A1), 25mm, antrum, LC., with current bleeding
153	1	95	1	1	0	0	1	1	1	1					3	3	3	2	1	Duodenal ulcer (A2), bulb, sup. wall- PW., with stigmata of recent bleeding
154	0	68	1	1	0	0	0	0	0	0					4	4	0	3	0	No lesion.
155	1	66	2	1	1	1	1	1	1	1					1	1	2	2	1	Gastric ulcer (A1), 10mm, LB, LC., PW., with stigmata of recent bleeding
156	1	27	3	1	0	1	0	1	0	1					4	1	7	3	4	ishcemic colitis
157	0	53	2	1	0	0	0	1	0	1					4	3	1	3	3	Esophageal Varices (F1, Li, Cw), RCS (-) → no evidence of recent bleeding
158	1	83	1	3	0	1	0	1	0	1					4	1	2	3	2	AGC, Borrmann III,
159	1	80	3	3	0	0	1	1	1	1					3	3	2	2	1	Gastric ulcer (A2), 25mm, antrum, LC with stigmata of recent bleeding ,Diverticuli, Ascending colon,Angiodysplasia, Sigmoid colon
160	1	65	3	1	0	1	0	1			0	1			4	1	9	3	7	Diverticuli (Cecum~ sigmoid colon)
161	1	75	2	1	1	1	1	1	1	1					1	1	3	1	1	Duodenal ulcer (A2),
162	0	64	3	1	0	1	0	0	0	0					4	2	0	3	0	No lesion
163	0	36	3	1	0	0	0	1					0	1	4	3	10	3	1	post EMR ulcer with clipping (no stigmata of recent bleeding)
164	1	29	2	1	1	0	0	1	0	1					4	3	1	3	3	Esophageal Varices (F2, Ls, Cb), RCS (+),
165	0	79	3	1	0	1	0	1			0	1			4	1	4	3	4	Ischemic colitis, moderate
166	0	88	3	2	0	0	0	0					0	0	4	4	0	3	0	No lesion
167	0	82	3	1	0	1	0	1			0	1			4	1	10	3	2	Colon Cancer, (definite), HF, AV 80cm
168	0	78	1	1	0	0	0	0	0	0					4	4	0	3	0	No lesion
169	1	80	3	3	0	1	1	1					1	1	3	1	10	1	2	T-colon cancer
170	1	39	2	1	0	0	1	1	1	1					3	3	2	1	3	Gastric varices, F2, Lg-c, current bleeding of spurting pattern,
171	1	48	1	1	0	0	0	1	0	1					4	3	2	3	1	Gastric ulcer
172	0	64	3	1	0	0	0	0					0	0	4	4	0	3	0	No lesion
173	0	35	1	1	1	0	1	1	1	1					1	3	2	2	1	Gastric ulcer (A1), 5mm, antrum, LC., with stigmata of recent bleeding
174	0	75	3	1	0	0	0	0					0	0	4	4	0	3	0	No lesion
175	0	50	3	1	0	1	0	1					0	1	4	1	5	3	2	Rectal Cancer, (definite), AV 10-16cm, 6cm
176	0	68	1	1	0	0	0	0	0	0					4	4	0	3	0	No lesion
177	1	75	1	3	0	0	1	1	1	1					3	3	2	1	12	Dieulafoy lesion, UB/AW, with current bleeding
178	1	59	1	2	0	1	0	1	0	1					4	1	2	3	2	AGC, Borrmann III, MB~pyloric channel, Forrest llb
179	1	89	3	1	0	0	0	0					0	0	4	4	0	3	0	No lesion
180	1	49	3	1	0	1	0	1					0	1	4	1	9	3	4	Ischemic colitis
181	1	75	3	1	0	0	1	1	1	1					3	3	2	1	1	Gastric ulcer (A2~H2), multiple. oozing pattern bleeding
182	1	83	2	3	0	1	1	1	1	1					3	1	2	1	2	AGC, Borrmann III, 40 mm, antrum, LC.
183	1	52	1	2	0	1	0	1	0	1					4	1	2	3	2	AGC, Borrmann III, 50 mm, MB~UB/AW~GC
184	1	55	1	1	0	1	1	1			1	1			3	1	14	1	1	Drug-induced cecal ulcers and erosions with current bleeding
185	1	37	2	2	0	1	1	1	1	1					3	1	1	2	9	Mallory-Weiss tear, acute stage with stigmata of recent bleeding
186	0	61	3	1	1	1	0	1			0	1			2	1	14	3	1	IC valve ulcer
187	1	45	1	3	0	0	1	1	1	1					3	3	1	2	12	Esophageal erosion, several, lower esophagus,
188	1	62	1	2	0	1	0	1	0	1					4	1	2	3	1	Gastric ulcer
189	0	93	2	2	0	0	0	0	0	0					4	4	0	3	0	No lesion
190	1	75	1	3	0	0	1	1	1	1					3	3	2	2	1	Gastric ulcer (A2-H1), two,, 5mm, antrum (PW, GC) - antrum/PW, stigmata of recent bleeding
191	1	63	1	1	0	1	0	1	0	1					4	1	2	3	2	AGC, Borrmann III, Cardia~MB/AW.
192	1	54	3	1	0	0	0	0	0	0					4	4	0	3	0	No lesion
193	1	37	2	1	0	0	0	1	0	1					4	3	1	3	3	Esophageal Varices (F1, Li, Cb), RCS (-), no evidence of recent bleeding
194	0	87	3	1	0	0	0	0	0	0					4	4	0	3	0	No lesion
195	0	79	3	1	0	1	1	1	1	1					3	1	3	2	1	Duodenal ulcer (A1), 18mm, 2nd portion with stigmata of recent bleeding
196	1	39	3	1	0	0	0	0			0	0			4	4	0	3	0	No lesion
197	1	44	3	1	0	1	0	1			0	1			4	1	11	3	1	r/o Intestinal Behcet, active
198	0	70	1	1	0	0	0	1	0	1					4	3	2	3	1	Gastric ulcer (H2), multiple, 3-4mm, antrum, PW
199	1	66	3	1	1	1	0	1			0	1			2	1	9	1	1	Post EMR ulcer (H1), multiple, IC valve~Rectum
200	0	81	3	1	0	1	0	1					0	1	4	1	12	3	4	Ischemic colitis
201	0	63	1	1	1	0	1	1	1	1					1	3	2	2	1	LB/AW~GC부위 active ulcer (stigmata of recent bleeding
202	1	44	4	1	1	0	1	1			1	1			1	3	6	1	1	Post EMR ulcer, active bleeding polypectomy
203	1	49	3	1	1	1	0	1			0	1			2	1	6	3	7	Diverticulosis, cecum~AC
204	1	51	3	1	0	1	0	1					0	1	4	1	9	3	10	r/o CMV esophageal ulcer, Infectious colitis
205	0	86	1	1	1	1	1	1	1	1					1	1	3	2	1	Duodenal ulcer (H1), 6mm, bulb, with stigmata of recent bleeding
206	0	54	1	1	0	0	0	1			0	1			4	3	5	3	1	Post EMR ulcer with clear base
207	1	84	2	1	1	1	1	1	1	1					1	1	3	1	2	AoV cancer, about 50mm, with oozing bleeding
208	1	65	4	1	0	1	1	1			1	1			3	1	9	2	7	Diverticulosis, AC~SC recent bleeding stigmata
209	0	73	3	1	0	0	1	1					1	1	3	3	4	2	1	Post EMR ulcer with adherent clot, Sigmoid colon
210	1	36	3	1	0	1	0	0					0	0	4	2	0	3	0	No lesion
211	1	45	3	1	0	0	0	0			0	0			4	4	0	3	0	No lesion
212	1	68	1	1	1	1	1	1	1	1					1	1	2	1	1	Gastric ulcer (A1), 10mm, prepylorus, GC., with current bleeding
213	0	82	3	1	0	0	0	0					0	0	4	4	0	3	0	No lesion
214	0	45	3	1	0	0	0	0					0	0	4	4	0	3	0	No lesion
215	0	79	4	2	0	0	0	0	0	0					4	4	0	3	0	No lesion
216	0	72	3	1	0	1	0	1					0	1	4	1	4	3	4	Ischemic colitis, prox. S-colon
217	1	56	1	2	0	0	0	1	0	1					4	3	2	3	1	Gastric ulcer (H1), 7mm, antrum, LC.,
218	1	50	1	2	0	0	1	1	1	1					3	3	3	2	1	Duodenal ulcer (A1), 7mm, bulb, sup. wall., with stigmata of recent bleeding
219	1	76	3	3	1	1	0	1	0	1					2	1	8	1	2	Known jejunal GIST → R/O cancer bleeding
220	1	61	4	1	0	0	0	0	0	0					4	4	0	3	0	No lesion
221	1	33	1	1	1	0	1	1	1	1					1	3	1	1	9	Mallory-Weiss tear, acute stage, 2 cm with current bleeding
222	0	45	3	1	0	1	0	1			0	1			4	1	4	3	2	Colon Cancer, RS junction(
223	1	77	1	1	0	0	0	1	0	1					4	3	2	3	12	Dieulafoy lesion, cardia/AW
224	1	53	2	1	1	1	1	0	1	0					1	2	1	2	3	Esophageal Varices (F3, Ls, Cw), RCS (+)
225	1	62	2	1	1	0	1	1	1	1					1	3	2	1	12	R/O Dieulafoy lesion, cardia, with current bleeding
226	1	63	1	1	0	1	1	1	1	1					3	1	8	2	1	Jejunal ulcers (A1), three, upto 7mm
227	1	39	3	1	0	1	1	1	1	1					3	1	3	1	2	Bleeding d/t duodenal invasion of HCC
228	0	60	4	1	0	0	1	1	1	1					3	3	1	2	3	R/O Dieulafoy lesion, R/O E-varix
229	1	60	2	2	1	0	1	1	1	1					1	3	2	1	1	Iatrogenic Gastric ulcer (A1), 10mm
230	1	54	1	1	0	0	0	0	0	0					4	4	0	3	0	No lesion
231	0	76	3	1	0	0	0	0			0	0			4	4	0	3	0	No lesion
232	1	29	1	1	0	0	1	1	1	1					3	3	3	2	1	Duodenal ulcer (A2), 5mm, bulb, with stigmata of recent bleeding
233	1	50	1	1	1	1	1	1	1	1					1	1	3	1	1	Duodenal ulcer (H2-S1), 4mm, bulb, inf. wall., with current bleeding
234	1	47	1	1	0	0	0	1	0	1					4	3	2	3	1	Gastric ulcer (A2, Forrest III), 20mm, antrum, AW.
235	1	49	2	2	0	0	1	1	1	1					3	3	2	1	1	Gastric ulcer (A1), 8mm, UB, GC., with current bleeding
236	0	90	2	1	0	0	0	1	0	1					4	3	2	3	1	Gastric ulcer (A2), R/O AGC, 10mm, antrum, GC.
237	1	51	1	1	0	0	0	0	0	0					4	4	0	3	0	No lesion
238	0	85	1	1	0	0	0	1	0	1					4	3	2	3	8	Gastric angiodysplasia, LB, AW., with shallow ulcer(H1)
239	1	54	1	1	0	0	1	1	1	1					3	3	3	1	7	Duodenal diverticulum and mucosal oozing, 2nd portion,
240	0	61	3	2	0	1	1	1					1	1	3	1	4	1	2	S-Colon Cancer, (definite), AV 20 cm (13.2 mm scope pass; yes) → Currently oozing status
241	0	63	3	1	0	0	0	1					0	1	4	3	4	3	4	Ischemic colitis, S-colon
242	1	66	2	1	0	0	0	1	0	1					4	3	1	3	3	Esophageal Varices, Esophageal Varices (F3, Lm, Cb), RCS (+)
243	0	68	1	2	0	1	0	1	0	1					4	1	2	3	1	Gastric ulcer (A2), 6mm, MB, GC-PW., no evidence of recent bleeding,
244	1	76	3	2	0	1	0	1					0	1	4	1	5	3	2	r/o Rectal Cancer, 7cm sized, DDX. prostate cancer의 rectal invasion
245	1	56	1	1	0	1	1	1	1	1					3	1	1	2	3	Esophageal Varices, stigma of bleeding
246	0	73	1	1	0	0	0	1	0	1					4	3	2	3	1	Gastric ulcer (H1-S1), multiple, linear, 7-25mm, antrum~MB, no evidence of recent bleeding,
247	1	62	2	1	0	0	0	1	0	1					4	3	2	3	1	Gastric ulcer (A2), R/O Malignancy - less likely
248	1	77	2	1	0	0	0	0	0	0					4	4	0	3	0	No lesion
249	0	84	2	1	1	1	1	1	1	1					1	1	2	2	1	Gastric ulcer (A2), 15mm, cardia, LC. with stigmata of recent bleeding
250	0	79	2	3	0	1	0	1	0	1					4	1	2	3	2	AGC, Borrmann II, 30 mm, p-antrum, GC.
251	1	65	1	1	0	1	0	1	0	1					4	1	2	3	1	Gastric ulcers (A1), several, 5-8mm, antrum, no evidence of recent bleeding
252	1	73	3	1	1	0	0	0			0	0			2	4	0	3	0	No lesion
253	1	60	2	1	0	1	1	1	1	1					2	1	1	2	3	Esophageal Varices (F2, Li, Cb), RCS (+) - stigmata of recent bleeding
254	1	62	1	1	1	1	1	1	1	1					1	1	3	2	1	Duodenal ulcer (A1), 5mm, bulb, AW. with stigmata of recent bleeding
255	0	59	3	1	0	0	1	1					1	1	3	3	5	2	1	Post EMR ulcer, 1cm, Rectum (AV 5cm) - stigmata of recent bleeding
256	1	59	3	1	0	0	0	1	0	1					4	3	3	3	1	Duodenal ulcer (S2), bulb, PW.,with mucosal nodularity
257	1	39	3	1	0	0	0	0			0	0			4	4	0	3	0	No lesion
258	1	53	1	1	0	0	0	0	0	0					4	4	0	3	0	No lesion
259	1	58	4	1	0	0	0	0	0	0					4	4	0	3	0	No lesion
260	1	35	3	1	0	1	0	1					0	1	4	1	9	3	12	Portal hypertensive colopathy, entire colon
261	0	82	3	1	0	0	0	1					0	1	4	3	14	3	8	Angiodysplasia, Cecum
262	1	55	1	1	0	0	0	1	0	1					4	3	2	3	1	Gastric ulcer (H1), 4mm,
263	0	38	1	1	0	0	0	1	0	1					4	3	3	3	1	Duodenal ulcer (H1), 5mm, bulb,
264	0	84	3	1	1	1	1	1	0	1			1	1	1	1	9	2	7	Hematochezia d/t r/o anastomosis site bleeding or diverticular bleeding
265	1	76	3	1	0	0	0	0					0	0	4	4	0	3	0	No lesion
266	1	50	3	1	0	1	0	1					0	1	4	1	12	3	4	schemic colitis, (probable), rectum ~ DC
267	1	79	1	1	0	1	1	1	1	1					3	1	3	2	2	Cancer invasion , duodenal bulb. with stigmata and stenosis
268	0	80	1	1	0	1	0	1	0	1					4	1	2	3	1	Gastric ulcer (A2), 20mm, antrum/LC
269	0	63	3	1	0	0	0	0	0	0					4	4	0	3	0	No lesion
270	1	74	3	1	1	0	1	0					1	0	1	4	11	1	12	Hematochezia d/t r/o small bowel bleeding or diverticular bleeding
271	1	45	1	1	0	0	0	1	0	1					4	3	1	3	3	Esophageal Varices (F2, Li, Cb), RCS (-) →no evidence of recent bleeding
272	0	89	3	1	0	1	0	1			0	1			4	1	6	3	2	Submucosal tumor, Lipoma, (probable), (proximal Ascending colon)
273	1	50	1	1	0	0	1	1	1	1					3	3	2	2	1	Gastric ulcer (A1), 10mm, MB, PW., with stigmata of recent bleeding
274	1	86	3	1	0	1	0	1					0	1	4	1	4	3	4	Ischemic colitis
275	1	62	1	3	1	0	0	0					0	0	2	4	0	3	0	Incomplete study d/t food stasis
276	0	44	1	1	0	1	0	1	0	1					4	1	1	3	3	Esophageal Varices, Esophageal Varices
277	1	71	1	1	0	0	0	1	0	1					4	3	3	3	1	Duodenal ulcer (H1), 3mm, bulb, inf. wall., no evidence of recent bleeding
278	0	47	3	1	1	1	0	1	0	1					2	1	2	3	1	Gastric ulcer (A1), 20mm, antrum, LC.
279	0	50	2	1	0	0	0	0	0	0					4	4	0	3	0	No lesion
280	1	67	1	1	0	1	1	1	1	1					3	1	1	2	3	Esophageal Varices (F3, Ls, Cb), RCS (+) - stigmata of recent bleeding
281	0	58	3	1	0	0	0	0			0	0			4	4	0	3	0	No lesion
282	1	80	1	3	0	0	0	1	0	1					4	3	2	3	8	Gastric angiodysplasia, angle, PW.
283	0	59	3	1	0	1	1	1	1	1					3	1	8	2	1	Jejunal ulcer (A1), 15mm, E-loop (below anastomosis site) - stigmata of recent bleeding
284	0	77	2	1	0	0	0	0	0	0					4	4	0	3	0	No lesion
285	1	66	3	1	0	0	0	0					0	0	4	4	0	3	0	No lesion
286	1	77	3	1	0	0	0	0	0	0					4	4	0	3	0	No lesion
287	0	75	3	1	0	0	0	1					0	1	4	3	4	3	4	r/o Ischemic colitis, Sigmoid colon
288	1	84	3	1	1	1	1	1					1	1	1	1	5	1	5	exposed vessels at AV.
289	1	69	3	1	0	0	0	0			0	0			4	4	0	3	0	No lesion
290	1	65	1	1	0	0	1	1	1	1					3	3	2	2	12	Previous biopsy site exposed vessel , gastric erosion
291	1	66	4	1	0	1	0	1			0	1			4	1	11	3	1	Ulcer, unknown cause, (definite), terminal ileum
292	1	82	3	1	0	1	0	1					0	1	4	1	4	3	4	Ischemic colitis, (probable)
293	1	83	2	3	0	0	1	1	1	1					3	3	2	2	1	Gastric ulcer (A1), 40mm, MB, PW., with stigmata of recent bleeding
294	1	40	1	1	0	0	0	0	0	0					4	4	0	3	0	No lesion
295	0	75	4	1	0	0	0	0			0	0			4	4	0	3	0	No lesion
296	0	65	1	1	0	0	0	1	0	1					4	3	2	3	1	Gastric ulcer (A2), r/o EGC (type III), 15mm, UB, LC - no evidence of recent bleeding
297	0	20	3	1	0	0	0	0					0	0	4	4	0	3	0	No lesion
298	1	62	1	1	1	0	0	0	0	0					2	4	0	3	0	No lesion
299	1	58	3	1	0	0	0	0			0	0			4	4	0	3	0	No lesion
300	0	63	3	1	0	0	0	1			0	1			4	3	14	3	1	Ulcer, ICV (definite)
301	0	73	1	1	0	0	0	0					0	0	4	4	0	3	0	No lesion
302	1	80	2	1	1	0	1	1	1	1					1	3	2	1	1	Post-ESD ulcer (A1), 25 mm, LB, PW/GC, with current bleeding (spurting pattern),
303	1	86	3	1	1	1	0	0					0	0	2	2	0	3	0	No lesion
304	1	78	3	1	1	1	0	0					0	0	2	2	0	3	0	No lesion
305	1	39	1	1	0	1	1	1	1	1					3	1	3	2	1	Duodenal ulcer (A1), 6mm, bulb, inf. wall. with stigmata of recent bleeding
306	1	49	3	1	0	0	1	1			1	1			3	3	14	2	1	post polypectomy ulcer(A1) with blood clot, ICV
307	1	61	4	1	0	0	1	1	1	1					3	3	3	2	1	Duodenal ulcer (A1), 12mm, SDA, PW, with stigmata of recent bleeding (adherent clot)
308	0	73	2	1	0	1	0	0	0	0					4	2	0	3	0	No lesion
309	1	50	3	1	0	1	1	1			1	1			3	1	5	1	2	Rectal Cancer, (probable), AV 10cm
310	1	73	3	1	0	0	0	1	0	1					4	3	8	3	1	Jejunal ulcer (H2), 2-5mm, E-loop, no evidence of recent bleeding
311	1	82	3	1	0	1	0	1					0	1	4	1	7	3	4	R/O Acute Ischemic colitis
312	1	57	1	1	0	0	0	1			0	1			4	3	11	3	1	R/O Drug induced ulcer, TI
313	0	55	2	1	0	1	0	1	0	1					4	1	2	3	2	AGC, B-III, antrum, LC with multiple metastasis (stage IV)
314	1	65	2	1	0	0	0	0	0	0					4	4	0	3	0	No lesion
315	1	88	3	1	0	1	0	1					0	1	4	1	4	3	4	schemic colitis, (definite), SC, AV20~25cm
316	0	48	3	1	0	0	0	0			0	0			4	4	0	3	0	No lesion
317	1	80	3	1	1	1	0	1					0	1	2	1	15	3	5	hemorrhoid ulcer에 의한 anal bleeding으로 생각되며 spont. hemostasis 된 것을 확인 후 시술 종료함.
318	1	68	1	1	0	0	0	1	0	1					4	3	2	3	1	Gastric ulcer (H2), 5mm, prepylorus, LC., no evidence of recent bleeding Duodenal ulcer (A2), 10mm, bulb, inf. wall., no evidence of recent bleeding
319	1	68	2	1	0	1	1	1	1	1					3	1	2	1	2	Known AGC, Borrmann III, 80 mm, UB~LB/PW~LC~AW
320	1	67	4	1	0	1	1	1	1	1					3	1	1	2	3	Esophageal Varices (F3, Ls, Cb), RCS (+), r/o stigmata of recent bleeding, 35cm from incisor
321	1	65	1	1	0	0	0	1	0	1					4	3	2	3	1	Gastric ulcer (H1-H2), multiple, 8-15mm, antrum-MB
322	0	76	3	1	0	0	0	1	0	1					4	3	2	3	1	Gastric ulcer (H1-H2), multiple, 4-7mm, antrum
323	1	57	3	1	0	1	1	1	1	1					3	1	2	2	1	Gastric ulcer (A1), 20mm, antrum, PW., with stigmata of recent bleeding
324	0	65	1	1	0	0	0	0	0	0					4	4	0	3	0	No lesion
325	0	66	3	1	0	0	0	0					0	0	4	4	0	3	0	No lesion
326	0	59	3	1	0	0	0	0	0	0					4	4	0	3	0	No lesion
327	1	75	1	1	0	0	0	1	0	1					4	3	2	3	1	Gastric ulcers,multiple, below 4mm, antrum
328	0	71	1	1	0	1	0	1	0	1					4	1	1	3	3	Esophageal Varices (F1-2, Lm, Cb), RCS (+), no evidence of recent bleeding,
329	1	73	2	1	0	1	1	1	1	1					3	1	2	1	2	AGC, Borrmann III, 60 mm, angle~antrum~duodenal bulb, AW~LC, active bleeding
330	1	76	1	1	0	0	1	1	1	1					3	3	2	2	1	Gastric ulcer (A2), 25mm, antrum, GC., with stigmata of recent bleeding
331	1	51	1	2	0	1	1	1	1	1					3	1	2	2	1	Gastric ulcer (A2), two, 10~15mm, with stigmata of recent bleeding
332	1	74	2	1	0	1	0	1	0	1					4	1	1	3	3	Esophageal Varices (F2, Lm, Cb), RCS (+), no evidence of recent bleeding
333	0	47	1	1	0	1	0	1	0	1					4	1	1	3	3	Esophageal Varices (F2, Lm, Cb), RCS (+), no evidence of recent bleeding
334	0	73	3	1	0	1	0	1					0	1	4	1	9	3	4	Ischemic colitis, DC(AV60cm)~TC(중반)
335	0	82	2	1	0	0	1	1	1	1					3	3	2	2	1	Gastric ulcer (A2), 6mm, prepylorus, GC., with stigmata of recent bleeding (adherent clot),
336	0	66	3	1	0	0	0	0	0	0					4	4	0	3	0	No lesion
337	0	69	3	1	0	0	0	1					0	1	4	3	4	3	1	geographic-shaped ulcerations at AV 7cm~10cm.
338	0	58	3	2	0	0	0	0			0	0			4	4	0	3	0	No lesion
339	0	85	3	1	1	1	0	1			0	1			2	1	4	3	7	diverticuli
340	0	61	3	1	0	1	1	1			1	1			3	1	6	1	7	Diverticular bleeding, A-colon, with oozing
341	1	73	1	1	0	0	1	1	1	1					3	3	3	2	1	Duodenal ulcer (H1), 8mm, bulb, sup. wall., with stigmata of recent bleeding
342	0	79	1	1	0	0	0	0	0	0					4	4	0	3	0	No lesion
343	1	64	1	1	0	0	1	1	1	1					3	3	2	1	1	Gastric ulcer (A2), 5mm, antrum, LC., with current bleeding
344	1	72	4	1	0	0	1	1	1	1					3	3	2	2	1	Gastric ulcer (A2), 10mm, antrum, GC., with stigmata of recent bleeding
345	1	50	1	1	0	0	0	0	0	0					4	4	0	3	0	No lesion
346	0	85	1	1	1	1	1	1	1	1					1	1	2	2	1	Gastric ulcer (H1), multiple, 4-10mm, antrum, GC-PW., with stigmata of recent bleeding
347	0	28	4	1	0	0	0	0	0	0					4	4	0	3	0	No lesion
348	1	64	2	1	1	1	1	1	1	1					1	1	1	2	9	Mallory-Weiss tear, several, healing stage, with stigmata of recent bleeding
349	1	84	3	1	0	0	0	0					0	0	4	4	0	3	0	No lesion
350	0	79	3	3	1	1	1	1	1	1					1	1	3	1	1	Duodenal ulcer (A2-H1), multiple, 4-10mm, bulb-2nd portion, easy touch bleeding (+)
351	1	32	3	1	1	1	1	1			1	1			1	1	6	2	1	Post-EMR ulcer, HF, Stigmata of recent bleeding, visible vessel,
352	1	57	2	1	1	1	0	1	0	1					2	1	2	3	3	Gastric varices, F1, Lg-c
353	1	56	3	1	0	0	0	0	0	0					4	4	0	3	0	No lesion
354	1	63	3	1	0	0	0	0			0	0			4	4	6	3	2	R/O Colon Cancer Recurrence at anastomosis site
355	1	63	1	2	1	0	1	1	1	1					1	3	2	2	1	Gastric ulcer (H1), 4mm, antrum, LC., , with stigmata of recent bleeding
356	1	70	3	2	0	1	0	1					0	1	4	1	12	3	4	Ischemic colitis, DC~SC
357	1	74	3	1	0	0	0	1	0	1			0	1	4	3	9	3	7	Colonic diverciculosis, A to S colon
358	1	55	3	1	0	1	0	1					0	1	4	1	4	3	4	Ischemic colitis, (definite), proximal S-colon
359	1	72	3	1	0	0	0	1	0	1					4	3	2	3	1	s/p gastrojejunostomy with a huge ulcer(A1) at anastomosis site.
360	1	72	1	1	1	1	1	1	1	1					1	1	3	1	1	Duodenal ulcer (H2), bulb, inf. wall., no evidence of recent bleeding,which changed to current bleeding
361	0	55	1	1	0	1	0	1	0	1					4	1	1	3	3	Esophageal Varices, Esophageal Varices (F2, Li, Cb), RCS (-), no evidence of recent bleeding
362	0	90	1	1	0	1	0	1	0	1					4	1	3	3	1	Duodenal ulcer (S2), bulb, AW., no evidence of recent bleeding
363	1	71	2	1	0	1	0	1	0	1					4	1	1	3	3	Esophageal Varices (F2, Lm, Cb), RCS (-), no evidence of recent bleeding
364	1	77	1	2	0	1	0	1	0	1					4	1	3	3	2	Duodenal mass, r/o malignancy, 30mm, 2nd portion
365	1	64	3	1	1	1	1	1	1	1					1	1	2	1	1	Gastric ulcer (A1), 25mm, LB, LC., with current bleeding
366	0	89	1	1	0	1	1	1	1	1					3	1	2	2	1	Gastric ulcer (A2), 30mm, antrum, LC., with stigmata of recent bleeding
367	1	69	3	1	0	1	0	1			0	1			4	1	6	3	7	Diverticuli, multiple, ascending colon.
368	1	82	1	1	0	1	0	1					0	1	4	1	16	3	4	r/o Ischemic colitis
369	0	67	3	1	0	0	0	0					0	0	4	4	0	3	0	No lesion
370	1	77	3	1	0	1	1	1			1	1			3	1	10	1	2	Site : Transverse colon,
371	1	52	3	1	0	1	0	1					0	1	4	1	2	3	2	AGC with rectal metastasis
372	1	80	3	1	0	1	0	0					0	0	4	2	0	3	0	No lesion
373	0	25	4	1	0	1	0	1					0	1	4	1	5	3	10	UC proctitis, mild,
374	0	63	3	1	0	0	0	0	0	0					4	4	0	3	0	No lesion
375	0	62	3	1	0	1	0	0					0	0	4	2	0	3	0	No lesion
376	0	67	3	1	1	1	0	1			0	1			4	1	14	3	7	Diverticulosis in A-colon, S-colon
377	0	89	3	1	0	1	0	0					0	0	4	2	0	3	0	No lesion
378	0	40	3	1	0	1	0	1					0	1	4	1	7	3	11	Acute colitis
379	0	70	3	3	0	0	0	0					0	0	4	4	0	3	0	No lesion
380	1	80	1	1	0	1	0	1			0	1			4	1	17	3	7	Diverticulosis in ascending, sigmoid colon
381	0	42	3	1	0	1	0	1					0	1	4	1	9	3	4	ischemic colitis, AV30~40cm (A)
382	1	54	2	1	0	1	1	1	1	1					3	1	2	1	3	Gastric varices, F3, Lg-c, current bleeding of spurting pattern,
383	1	63	1	2	0	0	0	1	0	1					4	3	2	3	1	Gastric ulcer (A1), 20mm, LB, LC., no evidence of recent bleeding
384	0	63	1	1	0	1	0	1	0	1					4	1	3	3	1	Duodenal ulcer (H2), 15mm, bulb, AW., no evidence of recent bleeding
385	0	77	1	2	0	1	0	1	0	1					4	1	3	3	1	Duodenal ulcer (A2-H1), multiple, diffuse, bulb~2nd portion
386	0	83	3	1	1	1	1	1					1	1	1	1	5	1	1	Rectal ulcer, two, just above AV (hemorrhagic rectal ulcer syndrome)
387	1	54	1	1	0	1	0	1	0	1					4	1	1	3	3	Esophageal Varices (F2, Lm, Cb), RCS (+)
388	1	74	3	1	1	1	1	1			1	1			1	1	14	1	7	Diverticuli, cecum, Current bleeding, oozing
389	1	71	2	1	0	1	0	1	0	1					4	1	2	3	2	s/p STG with GDstomy (Billroth I anastomosis) Anastomosis site dehiscence at 6
390	0	59	1	1	0	0	0	0			0	0			4	4	0	3	0	No lesion
391	1	62	3	1	0	1	0	1					0	1	4	1	5	3	1	Non-specific proctocolitis
392	0	73	3	1	0	1	0	1					0	1	4	1	16	3	11	Colitis,moderate, recum, Sigmoid colon
393	0	82	4	1	0	0	0	0					0	0	4	4	0	3	0	No lesion
394	0	77	3	1	0	0	0	0			0	0			4	4	0	3	0	No lesion
395	0	65	3	1	0	1	0	1			0	1			4	1	17	3	7	Diverticuli (Ascending colon~HF, Sigmoid colon)
396	1	46	1	1	0	0	0	0	0	0					4	4	0	3	0	No lesion
397	1	57	1	2	0	0	0	1	0	1					4	3	3	3	1	Duodenal ulcer
398	1	59	1	1	0	1	0	1	0	1					4	1	3	3	1	Duodenal ulcer (A2-H1), two, 4-7mm, bulb
399	1	80	3	1	0	0	1	1			1	1			3	1	11	1	7	Hematochezia dt/ r/o Diverticular bleeding
400	1	62	1	1	0	0	0	0	0	0					4	4	0	3	0	No lesion
401	1	57	1	1	1	1	1	1	1	1					1	1	3	1	1	Duodenal ulcer (A1), 20mm, bulb, inf. wall., with current bleeding
402	1	74	3	1	0	1	0	1		0	1				4	1	4	3	2	Colon Cancer, (probable)
403	0	59	3	1	1	1	1	1			1	1			1	1	6	1	7	Diverticuli in A-colon, Current bleeding, oozing
404	0	75	2	1	1	1	1	1					1	1	1	1	1	2	3	Esophageal Varices, Esophageal Varices (F3, Ls, Cb), RCS (+), stigmata of recent bleeding
405	0	80	1	1	1	1	1	1			1	1			1	1	17	1	7	Hematochezia d/t Diverticular bleeding (Cecum, Ascending colon, Sigmoid colon)
406	1	69	1	1	0	1	1	1	1	1					3	1	8	2	1	Jejunal ulcer (A2-H1), multiple, 5-10mm, E-loop & A-loop - with stigmata of recent bleeding
407	0	67	1	1	0	0	1	1	1	1					3	3	3	1	1	Duodenal ulcer (A1), 12mm, bulb, inf. wall. → with current bleeding (oozing pattern)
408	0	51	3	3	0	1	1	1	1	1					3	1	2	1	2	AGC, Borrmann III, angle-MB, LC/AW with ozzing pattern bleeding
409	0	78	1	1	0	0	0	1	0	1					4	3	2	3	1	Gastric ulcer (A1), 15mm, prepylorus, AW → no evidence of recent bleeding
410	1	39	3	1	0	1	0	1	0	1					4	1	1	3	3	Esophageal Varices (F3, Ls, Cb), RCS (+), no evidence of recent bleeding
411	1	69	1	1	0	1	1	1	1	1					3	1	3	2	1	Duodenal ulcer (A2), 10mm, SDA. : with stigmata of recent bleeding
412	1	67	3	1	0	1	0	1					0	1	4	1	7	3	4	Ischemic colitis
413	1	58	3	1	0	1	0	1					0	1	4	1	5	3	2	Rectal Cancer, (definite)
414	0	41	3	1	0	0	0	0			0	0			4	4	0	3	0	No lesion
415	1	72	1	1	0	0	0	0	0	0					4	4	0	3	0	No lesion
416	1	60	2	1	0	1	0	1	0	1					4	1	2	3	1	Gastric ulcer (A2), angle, LC., B*3 (a)
417	0	88	3	1	1	0	0	1			0	1			2	3	11	3	1	Terminal ileitis, multiple ulcer
418	1	98	1	3	0	0	1	1	1	1					3	3	2	2	1	Gastric ulcer (A1), Gastric ulcer (A2), multiple, 5-10mm, LB, LC., with stigmata of recent bleeding
419	1	51	3	1	0	1	0	1	0	1					4	3	11	3	11	r/o CMV colitis, (probable)
420	1	48	4	1	0	1	0	1	0	1					4	1	3	3	1	Duodenal ulcer (H2-S2), 12mm, bulb
421	1	73	3	1	0	1	0	1			0	1			4	1	5	3	11	Radiation proctocolitis, AV 5cm, 12mm
422	1	77	3	1	1	1	1	1					1	1	1	1	12	1	7	Diverticulum, SDJ, AV 35cm → oozing pattern active bleeding
423	1	23	2	1	0	1	0	0	0	0					4	2	0	3	0	No lesion
424	1	75	3	1	0	1	0	1					0	1	4	1	12	3	10	Ulcerative colitis, severe, (definite)
425	1	61	3	1	0	1	1	1	1	1					3	1	2	2	1	Gastric ulcer (A1), 8mm, antrum, AW., with stigmata of recent bleeding
426	1	80	3	1	0	1	0	1					0	1	4	1	5	3	2	Rectal Cancer, (definite)
427	1	49	3	1	1	1	1	1					1	1	1	1	6	2	7	Diverticulosis, ascending colon (max 5mm) with stigmata of recent bleeding
428	0	71	3	1	0	1	0	1			0	1			4	1	11	3	2	R/O Lymphoma, (probable), (DDx. Crohn's dz. inflammatory ulcer)
429	1	63	1	3	0	0	0	0	0	0					4	4	0	3	0	No lesion
430	1	50	1	2	0	0	0	1	0	1					4	3	1	3	3	Esophageal Varices, Esophageal Varices (F1, Li, Cb), RCS (-), no evidence of recent bleeding
431	1	72	1	1	0	0	0	0	0	0					4	4	0	3	0	No lesion
432	0	81	3	1	1	1	0	1	0	1					2	1	12	3	7	Diverticulum, multipe, descending colon~sigmoid colon
433	0	98	3	3	0	0	1	1					1	1	3	3	5	2	1	Hematochezia d/t Rectal ulcer (two, 5-20mm)
434	1	61	2	1	1	1	1	1	1	1					1	1	1	2	3	Esophageal Varices (F3, Ls-i, Cb, RCS(+)) → Stigmata of recent bleeding,
435	1	75	1	1	0	1	0	1			0	1			4	1	11	3	2	s/p palliative Right hemicolectomy - anastomosis site에 4cm크기의 ulcerofungative mass
436	1	75	3	2	0	1	0	0			0	0			4	2	0	3	0	No lesion
437	0	69	2	2	0	0	0	0	0	0					4	4	0	3	0	No lesion
438	1	57	2	1	0	1	1	1	1	1					3	1	3	2	1	Duodenal ulcer (A1), 30mm, bulb, inf. wall., with stigmata of recent bleeding (visible vessel)
439	1	74	3	2	0	1	0	1					0	1	4	1	5	3	1	Rectal ulcer, A2,(covered with blood clot), AV 2cm(dentate line 직상방), 12mm
440	1	37	2	2	0	1	1	1	1	1					3	1	1	2		Diffuse esophagitis with esophageal ulcer (A1), EGJ~20cm from incisor, with adherent clot & friability
441	1	83	3	1	0	1	0	1	0	1					4	1	3	3	1	Duodenal ulcer (A1), 20mm, 2nd portion., no evidence of recent bleeding
442	0	70	1	1	0	0	0	0	0	0					4	4	0	3	0	No lesion
443	1	75	3	1	0	0	1	1	1	1					3	3	3	2	1	Duodenal ulcer (A2), 15mm, bulb, sup. wall., with stigmata of recent bleeding
444	1	55	3	1	0	0	0	0	0	0					4	4	0	3	0	No lesion
445	0	72	3	1	0	1	0	1	0	1					4	1	1	3	3	Esophageal Varices, Esophageal Varices (F1, Li, Cb), RCS (-) -> no evidence of recent bleeding
446	1	83	3	1	1	1	1	1	1	1					1	1	10	1	7	Diverticulosis, Rt & Proximal transverse colon. Current bleeding, oozing,
447	1	53	1	1	1	1	1	1	1	1					1	1	2	2	1	Gastric ulcer (A1), 30mm, UB, PW., with stigmata of recent bleeding
448	1	51	1	1	0	1	1	1	1	1					3	1	1	1	3	Esophageal Varices (F2, Lm, Cb), RCS (+), current bleeding of spurting pattern
449	1	58	1	3	0	0	0	1	0	1					4	3	2	3	1	Gastric ulcer (H1), 18mm, antrum, LC., no evidence of recent bleeding,
450	0	72	3	2	0	1	0	1			0	1			4	1	7	3	2	Metastatic cancer, (definite), (Descending colon)
451	1	85	3	1	0	0	1	1			1	1			3	3	15	2	1	Anal ulcer, 2mm, A2, with exposed vessel, stigmata of recent bleeding,
452	1	63	1	1	0	1	0	1	0	1					4	1	1	3	3	Esophageal Varices, Esophageal Varices (F2, Li, Cb), RCS (-), no evidence of recent bleeding
453	1	82	2	1	0	1	0	1	0	1					4	1	2	3	1	Gastric ulcer (H1), 5mm, MB, PW., no evidence of recent bleeding,
454	1	32	2	1	1	1	1	1	1	1					1	1	1	1	3	Esophageal Varices, Esophageal Varices (F3, Ls, Lm, Li, Cb), RCS (+), current bleeding of oozing pattern
455	1	76	1	2	0	0	0	1			0	1			4	3	9	3	1	Post EMR ulcers, several, Ascending colon~sigmoid colon - no evidence of current bleeding
456	1	59	2	2	0	1	0	1	0	1					4	1	2	3	1	Gastric ulcer (A1), 20mm, angle, LC., no evidence of recent bleeding
457	1	42	1	1	0	1	0	1	0	1					4	1	1	3	3	Esophageal Varices (F1, Li, Cw), RCS (-), no evidence of recent bleeding
458	1	58	3	2	0	0	0	0					0	0	4	4	0	3	0	No lesion
459	0	78	1	1	0	1	1	1	1	1					3	1	1	1	3	Esophageal Varices, Esophageal Varices (F3, Li, Cb), RCS (+), current bleeding of spurting pattern
460	0	93	3	1	0	1	0	1	0	1					4	1	1	3	4	Esophageal Varices, Esophageal Varices (F3, Li~S, Cb), RCS (-), no evidence of recent bleeding
461	1	83	3	3	0	1	0	1					0	1	4	1	9	3	11	Proctocolitis, rectum~descending colon
462	1	71	3	1	0	1	1	1	1	1					3	1	3	2	1	Duodenal ulcer (A1), 15mm, anastomosis site/GC, with stigmata of recent bleeding
463	0	73	4	1	1	1	0	0			0	0			2	2	0	3	0	No lesion.
464	0	55	3	1	0	1	0	1			0	1			4	1	17	3	7	Diverticuli (Ascending colon, Sigmoid colon)
465	1	55	2	1	0	1	0	1	0	1					4	1	1	3	3	Esophageal Varices, Esophageal Varices (F2, Li, Cb), RCS (+), no evidence of recent bleeding
466	0	82	3	2	0	0	0	0	0	0					4	4	0	3	0	No lesion
467	0	71	1	3	0	1	0	1	0	1					4	1	2	3	2	Huge cavitary lesion with necortic debris at LB~MB/LC side, d/t gastric invasion of known pancreatic body cancer.
468	1	87	3	1	1	1	1	1	1	1					1	1	12	1	7	SDJ (withdrawal시 AV 30cm) 부근에 active bleeding있는 diverticulum 관찰됨
469	0	66	3	1	1	1	1	1			1	1			1	1	14	2	7	Diverticuli, two, Cecum - Cecum, ascending colon 경계부에 stigmata of recent bleeding
470	0	69	3	1	0	1	0	1			0	1			4	1	9	3	4	Ischemic colitis, moderate
471	0	50	1	2	0	1	0	1	0	1					4	1	1	3	3	Esophageal Varices (F2, Lm, Cb), RCS (+) - no evidence of recent bleeding
472	0	59	3	1	0	0	0	1					0	1	4	3	16	3	8	Angiodysplasia, distal S-colon(AV 20cm) ~ Rectum
473	1	83	3	1	0	1	0	1	0	1					4	1	2	3	1	Gastric ulcer (H1), 15mm(increased than 2018 exam), pyloric channel, LC., no evidence of recent bleeding
474	1	59	3	1	0	0	0	0	0	0					4	4	0	3	0	No lesion
475	1	26	2	1	0	0	1	1	1	1					3	3	1	1	9	Mallory-Weiss tear, acute stage, with current bleeding (oozing pattern)
476	1	71	2	1	0	0	0	0	0	0					4	4	0	3	0	No lesion
477	1	67	3	1	0	1	0	1			0	1			4	1	9	3	7	Diverticuli (Cecum~sigmoid colon)
478	1	56	1	1	0	1	0	1	0	1					4	1	1	3	3	Esophageal Varices (F1, Lm-i, Cb), RCS (-), no evidence of recent bleeding
479	1	45	2	1	0	1	1	1	1	1					3	1	1	2	3	Esophageal Varices (F2, Lm, Cw), RCS (+) - stigmata of recent bleeding,
480	1	65	2	2	0	1	0	1	0	1					4	1	2	3	2	Known AGC, Borrmann IV, 150 mm, cardia, LC ~ whole antrum
481	1	77	3	1	0	0	0	1	0	1					4	3	8	3	1	Jejunal ulcer (A2), 10mm, anastomosis site/PW - no evidence of recent bleeding
482	1	42	4	1	0	0	0	0	0	0					4	4	0	3	0	No lesion
483	0	23	3	1	0	0	0	0			0	0			4	4	0	3	0	No lesion
484	1	61	3	1	0	1	0	1					0	1	4	1	16	3	4	Ischemic colitis, rectum~distal S-colon(AV 20cm) (definite)
485	1	67	1	1	0	1	0	1	0	1					4	1	2	3	1	Multiple gastric ulcers, variable size 3~20mm →no evidence of recent bleeding
486	0	22	3	1	0	0	0	0					0	0	4	4	0	3	0	No lesion
487	0	36	1	2	0	1	0	1			0	1			4	1	9	3	7	Diverticuli, cecum, AC, DC
488	1	63	2	1	0	1	1	1	1	1					3	1	2	1	2	AGC, Borrmann III, 80 mm, LB~MB/AW~LC - current oozing bleeding 관찰됨
489	1	76	3	1	0	1	0	1			0	1			4	1	17	3	7	Diverticuli (Ascending colon, Sigmoid colon)
490	1	80	1	1	0	1	1	1	1	1					3	1	3	2	1	Duodenal ulcer (A2), 15mm, bulb, with stigmata of recent bleeding (flat pigmented spot)
491	0	65	3	1	0	1	0	1			0	1			4	1	5	3	1	Rectal ulcer
492	1	83	4	1	0	1	1	1	1	1					3	1	8	2	1	Jejunal ulcer (A2), several, 10-20mm, A-loop - anstomosis site에서 2cm가량 distal portion에 stigmata of recent bleeding
493	0	86	3	3	0	0	0	0			0	0			4	4	0	3	0	No lesion
494	1	66	3	1	0	1	1	1	1	1					3	1	2	1	2	EGC, type IIa + IIc, 10mm, MB, AW. with bleeding (oozing)
495	1	76	3	1	0	0	0	0	0	0					4	4	0	3	0	No lesion
496	1	74	2	3	1	0	1	1	1	1					1	3	2	2	1	Gastric ulcer (A1), 15mm, UB/LC, with stigmata of recent bleeding
497	0	85	4	3	0	1	0	1			0	1			4	1	9	3	7	Diverticuli (Ascending colon~sigmoid colon) - no evidence of recent bleeding
498	0	77	3	1	0	1	0	1					0	1	4	1	5	3	2	Colon Cancer, (definite), Rectum,Shape : Ulceroinfiltrative, Size : unmeasurable, 100% of circumference, Scope pass (No)
499	1	62	3	1	0	1	0	1			0	1			4	1	9	3	7	Diverticuli (Cecum~ascending colon,Sigmoid colon) - no evidence of recent bleeding
500	1	59	1	1	0	0	0	0	0	0					4	4	0	3	0	No lesion
501	1	47	3	1	0	1	0	1			0	1			4	1	9	3	4	r/o ischemic colitis, mild
502	0	40	1	1	0	1	0	1	0	1					4	1	2	3	1	Gastric ulcer (H2), 7mm, angle, LC.
503	1	29	2	1	0	0	0	0	0	0					4	4	0	3	0	No lesion
504	1	77	1	1	0	1	1	1	1	1					3	1	2	2	1	Gastric ulcer (A2), 20mm, antrum, LC., with stigmata of recent bleeding (visible vessel),
505	1	71	2	2	0	1	1	1	1	1					3	1	1	2	3	Esophageal Varices (F3, Ls, Cb), RCS (-), stigmata of recent bleeding, EGJ.
506	0	79	3	1	0	1	0	1			0	1			4	1	9	3	7	Diverticuli (Ascending colon, Descending colon~Sigmoid colon)
507	1	63	3	1	0	1	0	1	0	1					4	1	1	3	3	Esophageal Varices (F2, Cw), RCS (-), no evidence of recent bleeding
508	0	68	1	1	1	1	0	0	0	0					2	2	0	3	0	No lesion
509	1	74	3	1	0	0	0	0	0	0					4	4	0	3	0	No lesion
510	1	79	3	1	0	1	0	1	0	1					4	1	1	3	3	Esophageal Varices /c EVL scars (F2, Lm, Cb), RCS (-)
511	1	52	2	1	1	1	1	1	1	1					1	1	2	2	1	Gastric ulcer (A1), 8mm, cardia, LC with stigmata of recent bleeding
512	1	80	1	1	0	0	0	0	0	0					4	4	0	3	0	No lesion
513	0	78	3	1	0	1	0	1			0	1			4	1	4	3	4	Ischemic colitis, mild, S-colon (AV 28 cm)
514	1	65	2	1	0	0	1	1	1	1					3	3	2	1	1	Gastric erosion(s), single, raised, UB, GC - 검사 당시 소량의 oozing bleeding 관찰됨, bosmin irrigation후 쉽게 지혈됨
515	0	22	3	1	0	1	0	1					0	1	4	1	12	3	4	r/o Ischemic colitis
516	0	50	2	1	0	1	0	1	0	1					4	1	1	3	3	Esophageal Varices (F1, Li, Cw), RCS (-), no evidence of recent bleeding
517	1	77	1	3	1	1	1	1	1	1					1	1	3	1	7	Duodenal proximal 2nd portion, Active bledding at the dieulafoy's lesion
518	1	52	2	1	0	0	0	1	0	1					4	3	2	3	1	Gastric ulcer (H2~S1), 5mm, EGJ, no evidence of recent bleeding
519	1	54	1	2	0	0	0	0	0	0					4	4	0	3	0	No lesion
520	0	54	2	1	0	0	0	1	0	1					4	3	1	3	9	Mallory-Weiss tear, healing stage
521	0	66	3	1	1	1	1	1	1	1					1	1	8	2	1	Jejunal ulcer (A1), 20~25mm, anastomosis site, with stigmata of recent bleeding
522	1	72	3	1	0	1	0	1			0	1			4	1	5	3	2	rectal cancer
523	1	77	3	1	0	0	0	0	0	0					4	4	0	3	0	No lesion
524	1	85	3	1	0	1	0	1					0	1	4	1	5	3	5	Internal hemorrhoid
525	1	59	2	1	0	0	0	1	0	1					4	3	1	3	1	esophagus ulcer
526	1	58	3	1	0	0	0	0					0	0	4	4	0	3	0	No lesion
527	1	66	3	1	0	1	0	1			0	1			4	1	6	3	7	Diverticuli (Cecum~ascending colon) No evidence of recent bleeding
528	1	40	2	1	0	1	1	1	1	1					3	1	1	2	3	Esophageal Varices, Esophageal Varices (F2, Lm, Cw), RCS (+), stigmata of recent bleeding
529	0	64	3	1	0	1	0	1			0	1			4	1	4	3	2	Sigmoid Colon Cancer,
530	1	66	1	1	0	1	1	1	1	1					3	1	2	2	3	Gastric varices, F2, Lg-c - stigmata of recent bleeding
531	1	84	3	1	0	0	0	1	0	1					4	3	2	3	1	Gastric ulcer (A1)~(A2), multiple, 2~10mm, antrum and body , no evidence of recent bleeding
532	1	80	3	1	0	1	0	1					0	1	4	1	5	3	1	Low anterior resection - anastomosis line이 뚜렷하게 관찰되지 않으며 AV 3-10cm 부위의 mild stenosis가 있으며 stenosis가 있는 부위에 4-5개의 small shallow ulcer가 관찰됨. (Scope pass: yes)
533	1	69	2	1	1	1	1	1	1	1					1	1	2	2	2	Gastric indentation d/t pancreatic cancer invasion, 30mm, UB/GC~PW large amount of blood clot
534	1	62	2	1	1	1	1	1	1	1					1	1	2	1	1	Gastric ulcer (A1), 10mm, MB, PW., with current bleeding (spurting pattern),
535	1	58	1	2	1	1	1	1	1	1					1	1	1	2	7	Esophageal diverticulum, hematoma
536	1	43	1	3	0	1	0	1	0	1					4	1	3	3	1	uodenal ulcer (A2), 15mm, SDA., no evidence of recent bleeding
537	1	78	1	1	0	1	1	1	1	1					3	1	2	1	2	s/p STG with GJstomy (Billroth II anastomosis) - anastomosis site/GC~AW에 huge blood clot이 관찰됨
538	1	68	1	1	0	0	1	1	1	1					3	3	3	2	3	Duodenal varices, anastomosis site, stigmata of recent bleeding
539	1	66	3	1	0	1	0	1	0	1					4	1	1	3	3	Esophageal Varices (F2, Lm, Cb), RCS (-), no evidence of recent bleeding
540	1	64	2	2	0	1	0	1	0	1					4	1	1	3	2	Esophageal cancer,
541	1	71	3	1	1	0	1	0					1	0	1	4	0	2	0	No lesion
542	0	65	1	1	0	0	0	0	0	0					4	4	0	3	0	No lesion
543	1	69	2	1	0	1	1	1	1	1					3	1	2	2	1	Gastric ulcer (A1), 25mm, LB, GC - with stigmata of recent bleeding
544	1	63	3	1	0	1	0	1			0	1			4	1	9	3	7	Diverticuli
545	1	53	1	2	0	1	1	1	1	1					3	1	2	2	1	Gastric ulcer (A1), 35mm, LB, LC., with stigmata of recent bleeding
546	1	80	3	1	0	1	0	1					0	1	4	1	5	3	1	Ulcer, rectum
547	1	81	1	1	1	1	1	1			1	1			1	1	10	1	8	Angiodysplasia, distal T-colon
548	1	75	3	3	0	1	0	1					0	1	4	1	5	3	2	Known prostate cancer with rectal invasion and stenosis
549	1	54	2	1	0	0	1	1	1	1					3	3	3	2	1	Duodenal ulcer (A1), 30mm, bulb/AW~2nd portion - with stigmata of recent bleeding (adherent clot)
550	0	76	3	1	0	1	1	1			1	1			3	1	4	1	7	Divericular bleeding (Sigmoid colon, AV 23cm), oozing (+),
551	0	82	2	1	0	0	0	1	0	1					4	3	2	3	1	Gastric ulcer (A2), 8mm, cardia, PW., → no evidence of recent bleeding
552	1	51	2	1	0	0	1	1	1	1					3	3	2	1	1	Gastric ulcer (A2), 10mm, angle, LC., with current bleeding (spurting pattern)
553	1	47	3	1	0	1	0	1					0	1	4	1	7	3	4	R/O Infectious colitis,moderate, (possible) R/O Ischemic colitis, (possible)
554	1	92	1	1	0	1	1	1	1	1					3	1	3	2	1	Duodenal ulcer (A2), 15mm, bulb, AW., with stigmata of recent bleeding (adherent clot)
555	1	57	1	1	0	0	0	1	0	1					4	3	3	3	1	Duodenal ulcer (A2), 10mm, bulb, AW - clean base ulcer로 뚜렷한 stigamata는 관찰되지 않음
556	0	86	3	1	0	1	0	1					0	1	4	1	7	3	4	Ischemic colitis
557	0	72	1	1	0	1	1	1	1	1					3	1	3	2	1	Duodenal ulcer (A2), 6mm, bulb, AW., with stigmata of recent bleeding (visible vessel)
558	1	59	1	2	0	1	1	1	1	1					3	1	2	2	1	Gastric ulcer (A2), 12mm, angle, LC., with stigmata of recent bleeding
559	1	51	1	1	0	0	0	1	0	1					4	3	2	3	1	Gastric ulcer (H2), 4mm, antrum, PW : no evidence of recent bleeding
560	1	72	1	1	0	1	1	1	1	1					3	1	2	2	1	Gastric ulcer (A2), 7mm, angle, PW., with stigmata of recent bleeding (visible vessel)
561	1	57	4	1	0	1	0	1			0	1			4	1	6	3	7	Diverticuli (Ascending colon)
562	0	52	1	1	1	1	1	1			1	1			1	1	6	2	7	Diverticuli (Cecum~ascending colon) - ascending colon(img 17-18), Stigmata of recent bleeding (adherent clot)
563	0	75	3	1	1	1	1	1					1	1	1	1	7	1	4	proxima~mid descending colon, Ischemic colitis
564	1	63	2	1	1	1	1	1	1	1					1	1	2	2	1	Gastric ulcer (A1), 20mm, prepylorus, GC., with stigmata of recent bleeding (visible vessel)
565	1	59	1	1	0	1	1	1	1	1					3	1	2	2	1	gastric ulcer clot
566	0	69	2	1	0	1	0	1	0	1					4	1	2	3	2	AGC, Borrmann III (r/o bormann IV), 50 mm, MB~LB/AW~ ~GC~PW
567	0	23	1	1	0	0	1	0			1	0			3	4	0	2	0	No lesion
568	0	59	3	1	0	1	0	1					0	1	4	1	4	3	2	Sigmoid colon cance
569	1	74	3	2	0	1	0	1	0	1					4	1	2	3	2	R/O Recurrence of gastric cancer GC side
570	1	58	3	1	0	1	0	1			0	1			4	1	4	3	7	Diverticulosis (Cecum~sigmoid colon)
571	1	83	3	1	0	1	0	1					0	1	4	1	4	3	4	Ischemic colitis, proximal rectum~sigmoid colon
572	1	32	1	1	0	1	0	1			0	1			4	1	6	3	7	. Diverticulosis in the ascending colon
573	1	81	1	1	0	1	1	1	1	1					3	1	3	1	1	Duodenal ulcer (A2), 5mm, SDA., with current bleeding (oozing pattern)
574	1	66	1	1	0	0	1	1	1	1					3	3	8	2	1	Jejunal ulcer (A2), two, 5-8mm, betweem E-loop & A-loop
575	0	68	3	1	0	1	0	1			0	1			4	1	4	3	7	Diverticuli (Sigmoid colon)
576	1	28	3	1	0	1	0	1					0	1	4	1	4	3	11	Non-specific proctocolitis - distal sigmoid colon ~ proximal rectum
577	0	60	2	2	0	1	0	1	0	1					4	1	1	3	3	Esophageal Varices
578	1	62	3	1	1	0	1	0					1	0	1	4	9	2	0	Large amount of blood clots, cecum ~ rectum, 병변 못찾음
579	1	43	1	1	0	1	0	0	0	0					4	2	0	3	0	No lesion
580	1	72	4	1	0	0	0	1	0	1					4	3	2	3	1	Gastric ulcer (A2), 10mm, MB/PW., no evidence of recent bleeding
581	0	84	3	1	0	1	0	1			0	1			4	1	6	3	2	ascending colon cancer
582	1	74	4	1	0	0	0	1	0	1					4	3	3	3	1	Duodenal ulcer (S2), bulb, AW. →No evidence of recent bleeding
583	1	47	2	1	0	0	0	1	0	1					4	3	2	3	1	Gastric ulcer (H1~H2), multiple, antrum and cardia, no evidence of recent bleeding
584	1	48	1	2	0	0	1	1	1	1					3	3	2	2	1	Gastric ulcer (A1), 10mm, LB, LC., with stigmata of recent bleeding (visible vessel)
585	1	66	1	1	0	0	1	1	1	1					3	3	2	2	1	Gastric ulcer (A1), 3mm, antrum, AW., with stigmata of recent bleeding (visible vessel),
586	1	48	4	1	0	0	0	1	0	1					4	3	3	3	1	Duodenal ulcer *2 (A2), 7mm, bulb, AW., no evidence of recent bleeding
587	1	71	2	1	0	1	1	1	1	1					3	1	2	2	1	Gastric ulcer (A1), 12mm, p-antrum, LC., with stigmata of recent bleeding / Esophageal ulcer (A1)*2, 3mm, 7mmmm, 40cm from incisor just above EGJ, with stigmata of recent bleeding
588	1	81	1	1	0	0	0	1	0	1					4	3	1	3	6	Reflux esophagitis
589	1	64	1	1	0	0	1	1	1	1					3	3	2	2	1	Gastric ulcer (A2), 15mm, cardia, PW., with stigmata of recent bleeding (visible vessel),
590	1	78	3	3	0	1	0	1					0	1	4	1	4	3	4	Ischemic colitis, (probable), SC
591	0	74	3	1	0	0	1	1			1	1			3	3	6	2	7	Diverticuli (Ascending colon) clot
592	0	67	2	1	0	1	0	1	0	1					4	1	2	3	2	AGC, Borrmann III, >60 mm, UB~antrum/LC~PW
593	1	68	4	1	0	1	0	1					0	1	4	1	5	3	5	Internal hemorrhoid
594	1	82	3	1	0	1	0	1					0	1	4	1	4	3	2	Colon Cancer, (definite), RS (AV 12cm), Shape : Ulcerofungating , 100% of circumference
595	0	78	1	1	1	1	0	1	0	1					2	1	2	3	1	Gastric ulcer (A2~H1 no evidence of recent bleeding
596	1	81	2	3	0	0	1	1	1	1					3	3	1	2	9	Mallory-Weiss tear - EG junction에 adherent clot 확인되며 irrigation으로 제거후 관찰시 small submucosal hematoma 관찰됨
597	0	85	1	3	0	0	0	1	0	1					4	3	2	3	1	Gastric ulcer
598	1	75	3	1	0	1	1	1					1	1	3	1	4	2	4	r/o Radiation colitis, r/o ischemic colitis, sigmoid colon (AV 25cm~) - AV 25cm상방으로 erythematous and edematous mucosa 및 hemorrhagic spots이 관찰됨
599	1	67	2	2	0	1	1	1	1	1					3	1	3	2	1	Duodenal ulcer (A1), 20mm, bulb, AW., with stigmata of recent bleeding (adherent clot)
600	1	59	2	1	0	0	1	1	1	1					3	3	2	2	1	Gastric ulcer (A1), 20mm, LB, LC., with stigmata of recent bleeding (visible vessel), R/O Malignancy
601	1	46	1	1	0	1	1	1	1	1					3	1	2	2	1	Dieulafoy lesion, MB, GC., with stigmata of recent bleeding gastric ulcer
602	0	57	3	1	0	1	0	1			0	1			4	1	4	3	4	Ischemic colitis, severe, (definite), SDJ~SC
603	0	63	3	1	0	1	0	1			0	1			4	1	9	3	4	distal T-colon 부터 proximal S-colon에 걸쳐 severe colitis
604	0	54	3	1	0	1	0	1	0	0	0	1			4	1	4	3	4	Ischemic colitis, mild-moderate, (definite) (SF~sigmoid colon)
605	1	60	3	1	0	1	0	1			0	1			4	1	5	3	2	s/p Anterior resection, colon anastomosis site, Rectosigmoid cancer, **anastomosis site아래 쪽으로 erythematous change
606	0	30	3	1	1	1	1	1					1	1	1	1	6	2	12	s/p ileocecectomy ulcer, anastomosis site active ulcer with clot, A-colon just below anastomosis site
607	1	69	1	1	0	0	0	1	0	1					4	3	2	3	1	Gastric ulcer (A1), 30mm, UB/PW → no evidence of recent bleeding
608	0	67	1	1	0	0	1	0	1	0					3	4	0	1	0	병변 못 찾음 Bleeding 때문에
609	1	78	3	1	0	1	0	1					0	1	4	1	4	3	4	Ischemic colitis, (definite), (Rectum~SDJ_AV40cm) sigmoid colon and rectum * AV35cm
610	1	61	2	2	0	1	1	1	1	1					3	1	2	1	2	AGC, Borrmann III, antrum~pyloric channel - stomach 진입시 current bleeding
611	1	67	1	1	0	1	0	1	0	1					4	1	2	3	1	Gastric ulcer (A2) 12mm, angle, LC., no evidence of recent bleeding,
612	1	70	3	1	0	1	0	1					0	1	4	1	5	3	1	Solitary rectal ulcer syndrome → No evidence of current bleeding
613	0	50	2	1	0	1	1	1	1	1					3	1	2	1	2	AGC, Borrmann III, MB~proximal antrum,, AW~GC~PW. → Cancer bleeding, oozing pattern
614	0	32	2	1	0	0	0	1	0	1					4	3	1	3	9	Mallory-Weiss tear, healing stage, no evidence of recent bleeding
615	1	70	1	1	0	0	1	1	1	1					3	3	2	2	1	Post-ESD ulcer (A1), 15 mm, LB, LC, with stigmata of recent bleeding (visible vessel)
616	1	63	2	2	0	0	1	1	1	1					3	3	1	2	9	MW tear에 의한 bleeding으로 추정되는 stigmata가 EGJ에서 관찰됨 (img 49-50)
617	1	68	3	1	1	0	1	1	1	1					1	3	3	2	1	Duodenal ulcer (A1), 10mm, bulb, inf. wall., with stigmata of recent bleeding
618	0	58	3	1	0	0	1	1			1	1			3	3	10	2	1	Post EMR ulcer, transverse colon ( polypectomy 후 출혈) - Stigmata of recent bleeding
619	1	67	3	1	0	1	0	1			0	1			4	1	10	3	4	Ischemic colitis (probable) → severe, mid-T-colon to Hepatic flexure → mild to moderate, diatal T-colon to RSJ
620	1	58	1	3	0	1	1	1	1	1					3	1	1	2	3	Esophageal Varices (F3, Lm, Cb), stigmata of recent bleeding, 35~40cm from incisor
621	1	63	3	2	0	1	0	1			0	1			4	1	7	3	2	Colon Cancer, Descending colon(AV 60cm, img 26-32)
622	1	74	1	1	0	1	1	1	1	1					3	1	2	1	2	s/p STG with GJstomy (Billroth II anastomosis), Anastomositis - current bleeding with oozing pattern
623	1	59	2	1	0	1	0	1	0	1					4	1	3	3	2	Pancreatic cancer with duodenal invasion
624	1	83	4	2	0	0	0	0	0	0					4	4	0	3	0	No lesion
625	0	37	1	1	0	1	0	1	0	1					4	1	2	3	2	R/O AGC, Borrmann IV, 100 mm, cardia~LB, LC~AW with several ulcer
626	0	64	3	1	0	1	0	1					0	1	4	1	7	3	12	descending colon에 post EMR scar (polypectomy)
627	1	66	3	1	1	1	0	1			0	1			2	1	9	3	7	Diverticuli, cecum, ascending colon, proximal transverse colon, sigmoid colon.
628	1	68	3	1	1	1	0	0	0	0					2	2	5	3	5	Possible bleeding from hemorrhoid.
629	0	56	1	3	0	0	0	1	0	1					4	3	2	3	12	Portal hypertensive congestive gastropathy
630	1	40	2	2	0	0	1	1	1	1					3	3	1	2	9	Mallory-Weiss tear, healing stage, with stigmata of recent bleeding
631	0	73	3	1	0	1	0	1					0	1	4	1	7	3	2	Colon Cancer, proximal Descending colon(AV 40cm), Shape : fungating, Size
632	1	47	3	1	0	1	0	1					0	1	4	1	10	3	10	Extension to ( distal T-colon 까지 관찰함 Ulcerative colitis
633	0	43	1	1	0	1	1	1	1	1					3	1	3	1	8	Duodenal angiodysplasia, 2nd portion. periampullary diverticulum, with current bleeding (oozing pattern)
634	0	85	2	1	0	0	1	1	1	1					3	3	2	2	1	Gastric ulcer (A1), multiple, 10mm, MB, GC., with stigmata of recent bleeding (visible vessel)
635	0	75	1	1	0	0	1	1	1	1					3	3	2	2	1	Gastric ulcer (A1), 5mm, pyloric channel, AW., with stigmata of recent bleeding (visible vessel)
636	0	56	1	1	0	1	0	1	0	1					4	1	2	3	1	Huge gastric ulcer (H1), 70mm, antrum-MB, GC r/o IA CTx related gastric ulcer
637	1	68	3	3	1	1	1	1	1	1					1	1	2	2	1	Gastric ulcer (A1~A2), multiple, 8~50mm, antrum~MB → GU (A1), 50mm, MB/AW, adhrent clot 제거후에 spurting
638	1	60	3	1	0	0	0	1			0	1			4	3	4	3	1	mulitple large deep ulcers with adherent clots at SF~Sigmoid colon.
639	0	73	1	2	0	1	1	1	1	1					3	1	2	2	1	Gastric ulcer (A1-H2), several, 5-13mm, antrum~angle - distal antrum의 healing staged ulcer는 flat pigmented spot
640	0	90	1	2	0	1	1	1	1	1					3	1	2	2	1	Gastric ulcer (A1), 20mm, UB, LC R/O Malignancy, less likely : with stigmata of recent bleeding
641	1	63	3	1	0	1	1	1			1	1			3	1	4	1	7	Diverticuli, multiple, sigmoid colon, Diverticular bleeding, oozing pattern,
642	1	72	4	2	0	0	1	1			1	1			3	3	6	1	8	Angiodysplasia with woozing pattern bleeding, prox. A-colon
643	0	57	3	1	0	1	0	0	0	0					4	2	0	3	0	No lesion
644	1	63	2	1	1	0	0	1	0	1					2	3	2	3	12	Portal hypertensive congestive gastropathy, moderate
645	0	70	4	1	1	0	0	0	0	0					2	4	0	3	0	No lesion
646	1	62	3	1	0	1	0	1			0	1			4	1	5	3	3	hemorrhoidal varices
647	1	56	2	1	0	1	0	0	0	0					4	2	0	3	0	No lesion
648	1	40	2	1	0	0	1	1	1	1					3	3	1	2	3	Esophageal Varices (F2, Li, Cb), RCS (+), stigmata of recent bleeding, at lower esophagus
649	1	77	3	2	0	1	0	0					0	0	4	2	9	3	4	colitis involving ascending to descending colon.
650	1	67	4	1	0	0	0	0					0	0	4	4	0	3	0	No lesion
651	1	47	2	1	0	1	0	1	0	1					4	1	1	3	3	Esophageal Varices, Esophageal Varices (F0, Li, Cw), RCS (-), no evidence of recent bleeding stomach 에 bleeding 있음
652	1	73	3	3	0	0	0	1			0	1			4	3	6	3	1	Colonic ulcers, mid ascending colon - flat pigmented spots이 관찰되며 current bleeding은 없음
653	1	68	1	1	0	1	1	1	1	1					3	1	1	2	3	Esophageal Varices (F2, Lm, Cb), RCS (+), stigmata of recent bleeding
654	1	73	1	1	0	0	1	1	1	1					3	3	2	1	1	Gastric ulcer (A1), r/o cancer invasion , 4mm, d-antrum, LC, with current bleeding (oozing pattern)
655	1	69	2	1	1	1	1	1	1	1					1	1	1	1	2	Known Esophageal cancer, ulceroinfiltrative type, 26 cm-32 cm from U current bleeding
656	0	58	3	1	0	1	0	1			0	1			4	1	9	3	4	The mucosa of the D-S colon was pale, edematous, and petechial bleeding and bluish hemorrhagic nodule r/o Ischemic colitis
657	1	62	2	1	0	1	0	1	0	1					4	1	2	3	1	r/o benign gastric ulcer
658	0	85	1	2	0	0	0	1	0	1					4	3	3	3	1	Duodenal ulcer (S2), 30mm, bulb, AW., no evidence of recent bleeding Gastric ulcer (A2), multiple, 30mm, antrum, AW., no evidence of recent bleeding
659	0	35	3	1	0	0	0	0	0	0					4	4	0	3	0	No lesion
660	1	42	1	1	0	0	0	0	0	0					4	4	0	3	0	No lesion
661	1	56	1	1	0	0	1	1	1	1					3	3	2	1	3	Gastric varices, F1, Lg-c, current bleeding of spurting pattern,
662	1	86	1	1	1	0	1	1					1	1	1	3	4	2	2	Sigmoid colon,Shape : Ulcerofungating, r/o Early S-colon cancer, (possible)
663	1	54	1	1	1	0	1	1	1	1					1	3	2	2	8	Gastric angiodysplasia
664	0	60	3	1	0	1	1	1			1	1			3	1	6	2	7	Diverticuli, cecum and proximal ascending colon. Stigmata of recent bleeding, adherent clot
665	1	24	3	1	0	1	0	1			0	1			4	1	11	3	2	Small SMT in the terminal ileum.
666	0	71	2	1	1	1	1	1	1	1					1	1	3	2	1	Duodenal ulcer (A2), 45mm, 2nd portion with stigmata of recent bleeding
667	0	72	2	2	0	0	0	1	0	1					4	3	3	3	1	Duodenal ulcer (S2), Duodenal erosion,
668	1	73	3	1	0	1	0	1			0	1			4	1	4	3	7	Diverticulosis No evidence of current or recent bleeding
669	0	79	1	1	0	1	0	1	0	1					4	1	2	3	2	R/O AGC, Borrmann III, 30 mm, antrum
670	1	42	3	1	0	1	1	1			1	1			3	1	6	2	7	Diverticulosis (A-colon) Diverticular bleeding: Stigmata of recent bleeding
671	0	73	4	2	0	1	0	1	0	1					4	1	2	3	1	Gastric ulcer Gastric angiodysplasia
672	1	67	3	2	0	1	1	1					1	1	3	1	5	1	2	Known klatskin's tumor with rectal mets (HQ scope passing: no) → oozzing pattern bleeding
673	1	44	3	1	0	1	0	1			0	1			4	1	9	3	10	Ulcerative colitis T colon S colon
674	0	78	3	1	0	0	0	0	0	0					4	4	0	3	0	No lesion
675	1	49	2	2	0	1	1	1	1	1					3	1	2	1	2	AGC, Borrmann III, UB, GC oozing pattern으로 bleeding
676	1	72	1	3	0	0	0	0	0	0					4	4	0	3	0	No lesion
677	1	66	2	1	0	1	0	1	0	1					4	1	2	3	1	Gastric ulcer (S1), 10mm, LB, LC
678	1	63	1	1	0	0	1	1	1	1					3	3	2	2	1	Gastric ulcer (A1), 5mm, angle, LC., with stigmata of recent bleeding
679	1	33	3	1	0	0	0	1	0	1					4	3	2	3	2	Granulation tissue > R/O Recurrence of gastric cancer
680	0	79	2	2	0	1	0	1	0	1					4	1	2	3	2	R/O Gastric SMT, 30 mm, fundus. r/o GIST
681	1	49	3	1	0	0	0	0					0	0	4	4	0	3	0	No lesion
682	1	38	1	2	0	1	1	1	1	1					3	1	3	2	1	Duodenal ulcer (A1), 6mm, bulb, sup. wall., with stigmata of recent bleeding
683	0	68	3	1	0	1	0	1					0	1	4	1	10	3	11	Segmental nonspecific inflammatory mucosal denudations were noted in T colon and S colon. Non-specific colitis
684	1	62	4	2	0	1	0	1	0	1					4	1	1	3	3	Esophageal Varices, Esophageal Varices (F1, Lm, Cb), RCS (-), no evidence of recent bleeding
685	1	59	3	1	0	1	0	0	0	0					4	3	0	3	0	No lesion
686	1	83	3	1	1	1	0	0			0	0			2	2	0	3	0	No lesion
687	1	58	3	1	0	0	1	1	1	1					3	3	2	2	2	AGC → endoscopic SD: no significant interval change → biopsy * 3 times(A): anastomosis site 직상방의 recurrence 의심되는 fold hypertrophy 부위
688	1	36	1	1	0	1	0	1	0	1					4	1	3	3	1	Duodenal ulcer (A2), 6mm, bulb
689	1	51	2	2	0	1	0	1	0	1					4	1	1	3	6	Esophagitis, diffuse → easy touch bleeding으로 esophagus에서 bleeding 되었을 가능
690	1	76	3	2	1	1	0	0	0	0					2	2	0	3	0	No lesion
691	1	87	3	1	0	1	0	1					0	1	4	1	5	3	2	Rectal Cancer, ulcerofungating,
692	1	68	1	1	0	0	0	1	0	1					4	3	2	3	12	Portal hypertensive congestive gastropathy, mild Subepithelial hemorrhage, fundus
693	1	44	1	1	1	1	1	1	1	1					1	1	2	2	1	Gastric ulcer (A2), 30x50mm, angle, LC., with stigmata of recent bleeding
694	1	44	1	2	0	1	1	1	1	1					3	1	3	2	1	Duodenal ulcer (A2), 15mm, bulb., with stigmata of recent bleeding
695	1	74	1	1	0	0	0	1	0	1					4	3	8	3	1	Jejunal ulcer (H1), no evidence of recent bleeding
696	1	48	1	1	0	0	0	0	0	0					4	4	0	3	0	No lesion
697	0	67	2	2	1	0	0	1	0	1					2	3	2	3	1	Gastric ulcer (H2), two, 3-5mm, d-antrum, LC., no evidence of recent bleeding
698	1	66	3	1	0	0	0	0					0	0	4	4	0	3	0	No lesion
699	0	60	2	2	0	0	1	1	1	1					3	3	1	2	3	Esophageal Varices, Esophageal Varices (F3, Ls, Lm, Li, Cb), RCS (+), stigmata of recent bleeding,
700	0	57	3	4	0	1	1	1					1	1	3	1	5	1	2	Rectal Cancer(AV3~8cm), ulcerofungating, >5cm (definite), Scope passing (+) oozing bleeding with adherent clots (Oozing pattern)
701	1	78	2	4	0	0	0	1	0	1					4	3	2	3	1	Gastric ulcer (H1), 20mm, MB, LC
702	0	62	1	4	1	0	1	1	1	1					1	3	2	2	12	Subepithelial hemorrhage, MB~UB/GC~PW →edema, exudate 동반되어 있으며 easy touch bleeding 있음
703	1	69	3	4	0	1	0	1	0	1	0	1			4	1	5	3	2	Rectal Cancer Site : AV (10) cm Shape : Ulcerofungating, Size : huge
704	0	68	3	4	0	1	0	1			0	1			4	1	10	3	1	The mucosa of the Proximal SC to Descending colon was cyanotic, and hemorrhagic ulcerations
705	1	70	1	4	0	0	0	0	0	0					4	4	0	3	0	No lesion
706	1	34	1	4	0	0	0	1	0	1					4	3	2	3	12	Portal hypertensive congestive gastropathy, mild
707	0	61	1	4	0	0	0	0	0	0					4	4	0	3	0	No lesion
708	1	41	3	4	0	1	0	1					0	1	4	1	5	3	3	Rectal lineal varices
709	0	60	3	4	0	0	0	0	0	0					4	4	0	3	0	No lesion
710	0	82	3	4	1	1	1	1					1	1	1	1	5	1	12	active bleeding lesion with exposed vessel above anal verge.
711	0	78	3	4	0	1	0	1					0	1	4	1	4	3	1	Deep Ulcer, R/O Stercoral Ulcer *RSJ 에 deep ulcer Rectosigmoid Junction
712	1	75	3	4	0	1	0	1					0	1	4	1	4	3	4	ischemic colitis at the sigmoid colon.
713	1	68	1	4	0	0	0	0	0	0					4	4	0	3	0	No lesion
714	0	56	3	4	0	1	0	0	0	0					4	2	0	3	0	CT 에서는 Bleeding 병변 판독했으나 내시경상 No lesion
715	1	70	3	4	1	0	0	0			0	0			2	4	0	3	0	No lesion
716	1	65	2	4	1	1	1	0	1	0					1	2	2	1	8	Gastric angiodysplasia, LB, GC. : blood woozing
717	1	75	1	4	0	0	1	1	1	1					3	3	3	2	1	Duodenal ulcer (A1), with stigmata of recent bleeding (flat pigmented spot), , with current bleeding (oozing pattern)
718	1	76	3	4	0	1	0	1					0	1	4	1	4	3	1	Sigmoid colon~rectum Distribution: focal Finding: geographic ulcer with easy touch bleeding
719	0	24	3	4	0	0	0	0	0	0					4	4	0	3	0	No lesion
720	1	75	1	4	0	1	1	1	1	1					3	1	2	1	2	Cancer bleeding -> incomplete hemostasis by APC Cancer invasion into pyrolic antrum and duodenum
721	1	45	2	4	0	1	0	0	0	0					4	2	0	3	0	No lesion
722	0	80	2	2	0	0	1	1	1	1					3	3	1	2	9	Mallory-Weiss tear, acute stage, with stigmata of recent bleeding
723	0	85	2	3	0	1	1	1	1	1					3	1	2	2	1	Gastric ulcer (A1), antrum~body, AW, 90mm, with stigmata of recent bleeding
724	0	67	1	1	0	1	0	1	0	1					4	1	2	3	8	Gastric angiodysplasia
725	0	69	4	4	0	0	0	0	0	0					4	4	0	3	0	No lesion
726	1	20	1	4	0	1	0	0	0	0					4	2	0	3	0	No lesion
727	1	64	3	4	0	0	1	1					1	1	3	3	5	1	12	r/o Dieulafoy lesion, with current bleeding (oozing pattern), rectum, AV 3cm
728	0	77	3	4	0	1	0	1					0	1	4	1	5	3	2	Distal rectal cance
729	1	81	3	4	0	1	1	1					1	1	3	1	4	1	10	distal S-colon까지 관찰하였고, ulcer 및 spontaneoous bleeding
730	1	90	1	4	0	1	1	1	1	1					3	1	2	2	1	Gastric ulcer (A1), 15mm, MB, AW., with stigmata of recent bleeding
731	1	89	3	4	1	1	1	1					1	1	1	1	5	1	2	R/O Rectal ulcer bleeding, AV 7cm, vessel exposure, current bleeding (oozing pattern)
732	1	62	1	4	0	0	0	1	0	1					4	3	2	3	12	Dieulafoy lesion, UB/PW. Stomach
733	1	70	3	4	0	0	1	0					1	0	3	4	0	1	0	출혈은 있으나 병변은 없음. R/O anal bleeding
734	1	88	3	4	0	1	0	1					0	1	4	1	11	3	1	Geographic ulcer, Termianal ileum
735	0	66	2	4	0	0	1	1	1	1					3	3	2	2	1	Gastric ulcer (A2), 6mm, UB, PW., with stigmata of recent bleeding
736	1	74	3	4	0	1	0	1			0	1			4	1	5	3	4	Ischemic colitis rectum
737	0	60	2	4	0	1	0	1	0	1					4	1	2	3	2	R/O Recurrence of gastric cancer, R/O ulcer, anastomosis site
738	1	68	3	4	0	1	0	1			0	1			4	1	10	3	7	Diverticulosis, Cecum~T-colon
739	1	85	1	1	0	0	0	0	0	0					4	4	0	3	0	No lesion
740	0	48	3	4	0	1	1	1	1		1	1			3	1	7	1	11	From rectum to descending colon, focal segmental erythematous change was noted, spontaneous bleeding
741	0	66	2	2	0	1	0	1	0	1					4	1	2	3	2	AGC, Borrmann III, 15 mm, prepylorus, LC.
742	1	66	3	4	0	1	0	1					0	1	4	1	9	3	11	mid-T colon 에서 정상변 관찰. DC, SC, rectum 전반에 걸쳐 부종과 발적이 관찰됨. SC와 rectum 에서 심한 양상. spontaneous bleeding 은 관찰되지 않았음.

## Sheet: coding
sex	M 1	F 0
chief complaint	melena 1	hematemsis 2	hematochezia 3	hematochezia and melena 4
APCT	CT dynamic 1	APCT 2	APCT noncon 3	CT Abdomen Bleeding (contrast) 4
CT Bleeding	Y 1	N 0
CT lesion	Y 1	N 0
endoscopy bleeding	Y 1	N 0
endoscopy lesion	Y 1	N 0
EGD bleeding	Y 1	N 0
EGD lesion	Y 1	N 0
Colono bleeding	Y 1	N 0
colono lesion	Y 1	N 0
sigmo bleeding	Y 1	N 0
sigmoid lesion	Y 1	N 0
bleeding / endoscopy and CT accuracy	YY 1	YN 2	NY 3	NN 4
Lesion / endoscopy and CT accuracy	YY 1	YN 2	NY 3	NN 4
endoscopy lesion location	병변 없음 0 esophagus 1	stomach 2	duodenum 3	sigmoid colon 4	retum 5	ascending colon 6		descending colon 7		jejunum 8	colon 전체 9		T-colon 10		ileum 11	descending colon + sigmoid colon 12			ascending colon + descending colon =13				cecum 14	anus 15	sigmoid colon + retum = 16			sigmoid colon + ascending colon= 17
endoscopy bleeding subtype	active, current oozing 1	stigmata, clot 2	no bleeding 3
endoscopy diagnosis	병변 없음 0	ulcer 1	cancer 2	varix 3	Ischemic colitis 4	hemorrhoid 5	esophagitis 6	Diverticuli 7	Angiodysplasia, 8	mallory 9	ulcerative colitis 10		Non-specific colitis 11		기타 12
